# Supplementary material for: De novo assembly and characterization of the transcriptome of the toxic dinoflagellate Karenia brevis
Source: BMC Genomics. 2014 Oct 11;15(1):888. doi: 10.1186/1471-2164-15-888 (PMC4203930; doi:10.1186/1471-2164-15-888)
Supplement: Supplementary file 1 — Additional file 1: CEGMA CEG prediction results. This document contains the CEGMA output describing the CEG analysis in the Wilson, SP1, and SP3 transcriptomes. (TXT 3 KB) [file 12864_2014_6563_MOESM1_ESM.txt]

#      Wilson Statistics of the completeness of the genome based on 248 CEGs      #

              #Prots  %Completeness  -  #Total  Average  %Ortho 

  Complete      201       81.05      -   501     2.49     68.66

   Group 1       47       71.21      -   115     2.45     65.96
   Group 2       48       85.71      -   106     2.21     64.58
   Group 3       51       83.61      -   138     2.71     76.47
   Group 4       55       84.62      -   142     2.58     67.27

   Partial      206       83.06      -   551     2.67     72.82

   Group 1       50       75.76      -   128     2.56     68.00
   Group 2       48       85.71      -   113     2.35     70.83
   Group 3       51       83.61      -   149     2.92     80.39
   Group 4       57       87.69      -   161     2.82     71.93
   


#      SP1 Statistics of the completeness of the genome based on 248 CEGs      #

              #Prots  %Completeness  -  #Total  Average  %Ortho 

  Complete      210       84.68      -   510     2.43     66.67

   Group 1       49       74.24      -   126     2.57     75.51
   Group 2       48       85.71      -   108     2.25     60.42
   Group 3       53       86.89      -   132     2.49     67.92
   Group 4       60       92.31      -   144     2.40     63.33

   Partial      217       87.50      -   575     2.65     73.27

   Group 1       51       77.27      -   141     2.76     82.35
   Group 2       48       85.71      -   118     2.46     66.67
   Group 3       56       91.80      -   153     2.73     73.21
   Group 4       62       95.38      -   163     2.63     70.97


#     SP3 Statistics of the completeness of the genome based on 248 CEGs      #

              #Prots  %Completeness  -  #Total  Average  %Ortho 

  Complete      204       82.26      -   583     2.86     79.90

   Group 1       47       71.21      -   132     2.81     78.72
   Group 2       49       87.50      -   139     2.84     81.63
   Group 3       52       85.25      -   158     3.04     84.62
   Group 4       56       86.15      -   154     2.75     75.00

   Partial      210       84.68      -   636     3.03     82.38

   Group 1       50       75.76      -   146     2.92     80.00
   Group 2       49       87.50      -   149     3.04     85.71
   Group 3       54       88.52      -   176     3.26     87.04
   Group 4       57       87.69      -   165     2.89     77.19

#    These results are based on the set of genes selected by Genis Parra   #

#    Key:                                                                  #
#    Prots = number of 248 ultra-conserved CEGs present in genome          #
#    %Completeness = percentage of 248 ultra-conserved CEGs present        #
#    Total = total number of CEGs present including putative orthologs     #
#    Average = average number of orthologs per CEG                         #
#    %Ortho = percentage of detected CEGS that have more than 1 ortholog   #
