# Supplementary material for: De novo assembly and characterization of the transcriptome of the toxic dinoflagellate Karenia brevis
Source: BMC Genomics. 2014 Oct 11;15(1):888. doi: 10.1186/1471-2164-15-888 (PMC4203930; doi:10.1186/1471-2164-15-888)
Supplement: Supplementary file 2 — Additional file 2: SP1 transcriptome cellular component GO annotation. This document contains a full list of the Blast2GO GO cellular component terms assigned to SP1 transcripts. Data are arranged into six tab-separated columns: LevelGO, Term (Acc), Term (Name), #Seq, Score, Parents (Acc), Parents (Name). The Term (Name) and Term (Acc) columns contain the cellular component name and gene ontology ID number, respectively. #Seq lists the number of transcripts that were assigned the cellular component term. LevelGO, Parents (Acc), and Parents (Name) are all related to the hierarchal arrangement of gene ontology terms, where parents on lower levels branch into more specific, higher-level child terms. LevelGO therefore describes the specificity of the cellular component, where higher values are more specific, and the name and ID numbers of all its parents are listed in the Parents (Name) and Parents (Acc) columns. (TXT 62 KB) [file 12864_2014_6563_MOESM2_ESM.txt]

LevelGO	Term(Acc)	Term(Name)	#Seq	Score	Parents(Acc)	Parents(Name)
1	GO:0005575	cellular_component	14194	4607.79
3	GO:0044464	cell part	10633	4271.13	GO:0005623, GO:0005575	cell, cellular_component
2	GO:0016020	membrane	7715	4053.96	GO:0005575	cellular_component
5	GO:0005737	cytoplasm	6981	3733.87	GO:0044424	intracellular part
5	GO:0016021	integral to membrane	4325	3726.46	GO:0031224	intrinsic to membrane
6	GO:0043231	intracellular membrane-bounded organelle	6359	3715.37	GO:0043229, GO:0043227	intracellular organelle, membrane-bounded organelle
4	GO:0044424	intracellular part	9149	3714.64	GO:0044464, GO:0005622	cell part, intracellular
5	GO:0044444	cytoplasmic part	5429	3637.42	GO:0005737, GO:0044424	cytoplasm, intracellular part
5	GO:0043229	intracellular organelle	7226	2882.66	GO:0043226, GO:0044424	organelle, intracellular part
2	GO:0005623	cell	10634	2563.68	GO:0005575	cellular_component
4	GO:0005622	intracellular	9468	2547.78	GO:0044464	cell part
3	GO:0043227	membrane-bounded organelle	6365	2339.18	GO:0043226	organelle
4	GO:0031224	intrinsic to membrane	4339	2247.84	GO:0044425	membrane part
7	GO:0005634	nucleus	2615	2085.58	GO:0043231	intracellular membrane-bounded organelle
4	GO:0005886	plasma membrane	2444	1823.82	GO:0044464, GO:0071944, GO:0016020	cell part, cell periphery, membrane
3	GO:0044425	membrane part	4725	1787.93	GO:0005575, GO:0016020	cellular_component, membrane
2	GO:0043226	organelle	7235	1787.55	GO:0005575	cellular_component
3	GO:0043234	protein complex	2672	1439.74	GO:0032991	macromolecular complex
4	GO:0044446	intracellular organelle part	3371	1428.77	GO:0044422, GO:0043229, GO:0044424	organelle part, intracellular organelle, intracellular part
4	GO:0071944	cell periphery	2614	1216.37	GO:0044464	cell part
2	GO:0032991	macromolecular complex	3245	1116.44	GO:0005575	cellular_component
6	GO:0005829	cytosol	1126	1033.39	GO:0044444	cytoplasmic part
6	GO:0043232	intracellular non-membrane-bounded organelle	1990	997.06	GO:0043229, GO:0043228	intracellular organelle, non-membrane-bounded organelle
3	GO:0044422	organelle part	3456	993.3	GO:0005575, GO:0043226	cellular_component, organelle
6	GO:0005739	mitochondrion	1147	948.7	GO:0044444, GO:0043231	cytoplasmic part, intracellular membrane-bounded organelle
6	GO:0009536	plastid	1441	823.81	GO:0044444, GO:0043231	cytoplasmic part, intracellular membrane-bounded organelle
8	GO:0009507	chloroplast	1052	771.96	GO:0009536	plastid
6	GO:0044430	cytoskeletal part	980	634.42	GO:0044446, GO:0005856	intracellular organelle part, cytoskeleton
6	GO:0044428	nuclear part	900	623.3	GO:0005634, GO:0044446	nucleus, intracellular organelle part
3	GO:0043228	non-membrane-bounded organelle	1990	598.24	GO:0043226	organelle
4	GO:0044459	plasma membrane part	987	595.37	GO:0044464, GO:0005886, GO:0044425	cell part, plasma membrane, membrane part
7	GO:0005856	cytoskeleton	1157	561.21	GO:0043232	intracellular non-membrane-bounded organelle
8	GO:0015630	microtubule cytoskeleton	865	558.27	GO:0005856	cytoskeleton
4	GO:0031090	organelle membrane	1025	529.26	GO:0044422, GO:0016020, GO:0043227	organelle part, membrane, membrane-bounded organelle
6	GO:0005794	Golgi apparatus	661	514.08	GO:0044444, GO:0043231	cytoplasmic part, intracellular membrane-bounded organelle
6	GO:0005783	endoplasmic reticulum	681	487.67	GO:0044444, GO:0043231	cytoplasmic part, intracellular membrane-bounded organelle
7	GO:0031981	nuclear lumen	697	400.71	GO:0044428, GO:0070013	nuclear part, intracellular organelle lumen
6	GO:0005730	nucleolus	401	397.51	GO:0044428, GO:0031981, GO:0043232	nuclear part, nuclear lumen, intracellular non-membrane-bounded organelle
5	GO:0030529	ribonucleoprotein complex	629	395	GO:0032991, GO:0044424	macromolecular complex, intracellular part
2	GO:0005576	extracellular region	497	376.42	GO:0005575	cellular_component
7	GO:0005887	integral to plasma membrane	517	373.44	GO:0016021, GO:0031226	integral to membrane, intrinsic to plasma membrane
7	GO:0044434	chloroplast part	493	354.93	GO:0044435, GO:0009507	plastid part, chloroplast
6	GO:0070013	intracellular organelle lumen	891	350.37	GO:0044446, GO:0043233	intracellular organelle part, organelle lumen
4	GO:0042995	cell projection	744	344.53	GO:0044464	cell part
8	GO:0005871	kinesin complex	319	313	GO:0005875	microtubule associated complex
7	GO:0005874	microtubule	332	305.47	GO:0043234, GO:0015630, GO:0044430	protein complex, microtubule cytoskeleton, cytoskeletal part
6	GO:0005773	vacuole	535	298.26	GO:0044444, GO:0043231	cytoplasmic part, intracellular membrane-bounded organelle
4	GO:0097458	neuron part	479	294.27	GO:0044464	cell part
6	GO:0034703	cation channel complex	588	284.18	GO:0034702	ion channel complex
7	GO:0005875	microtubule associated complex	464	277.31	GO:0043234, GO:0015630, GO:0044430	protein complex, microtubule cytoskeleton, cytoskeletal part
7	GO:0016023	cytoplasmic membrane-bounded vesicle	386	265.51	GO:0031410, GO:0043231, GO:0031988	cytoplasmic vesicle, intracellular membrane-bounded organelle, membrane-bounded vesicle
4	GO:0012505	endomembrane system	541	249.85	GO:0044464	cell part
6	GO:0044435	plastid part	526	245.12	GO:0044446, GO:0044444, GO:0009536	intracellular organelle part, cytoplasmic part, plastid
6	GO:0031226	intrinsic to plasma membrane	529	234.06	GO:0044459, GO:0031224	plasma membrane part, intrinsic to membrane
8	GO:0009570	chloroplast stroma	239	230.8	GO:0044434, GO:0009532	chloroplast part, plastid stroma
7	GO:0005774	vacuolar membrane	261	220.88	GO:0031090, GO:0044437	organelle membrane, vacuolar part
8	GO:0009941	chloroplast envelope	246	219.34	GO:0044434, GO:0009526	chloroplast part, plastid envelope
5	GO:0043005	neuron projection	397	213.8	GO:0042995, GO:0097458	cell projection, neuron part
4	GO:0043233	organelle lumen	893	211.37	GO:0044422, GO:0031974	organelle part, membrane-enclosed lumen
4	GO:0031967	organelle envelope	598	201.67	GO:0044446, GO:0031975, GO:0043227	intracellular organelle part, envelope, membrane-bounded organelle
6	GO:0005840	ribosome	267	197.87	GO:0030529, GO:0044444, GO:0043232	ribonucleoprotein complex, cytoplasmic part, intracellular non-membrane-bounded organelle
7	GO:0005813	centrosome	218	196.76	GO:0043232, GO:0005815	intracellular non-membrane-bounded organelle, microtubule organizing center
6	GO:0005768	endosome	245	193.26	GO:0044444, GO:0043231	cytoplasmic part, intracellular membrane-bounded organelle
6	GO:0001518	voltage-gated sodium channel complex	190	190	GO:0034706, GO:0005887, GO:0044459	sodium channel complex, integral to plasma membrane, plasma membrane part
6	GO:0044432	endoplasmic reticulum part	302	188.33	GO:0044446, GO:0044444, GO:0005783	intracellular organelle part, cytoplasmic part, endoplasmic reticulum
6	GO:0031410	cytoplasmic vesicle	411	187.04	GO:0044444, GO:0031982, GO:0043229	cytoplasmic part, vesicle, intracellular organelle
6	GO:0005654	nucleoplasm	286	182.46	GO:0044428, GO:0031981	nuclear part, nuclear lumen
6	GO:0005891	voltage-gated calcium channel complex	184	177.6	GO:0034704, GO:0044459	calcium channel complex, plasma membrane part
4	GO:0044463	cell projection part	315	176.76	GO:0044464, GO:0042995	cell part, cell projection
5	GO:0034702	ion channel complex	601	176.15	GO:0016021, GO:0043234, GO:0044425	integral to membrane, protein complex, membrane part
6	GO:0030424	axon	284	171.77	GO:0043005	neuron projection
5	GO:0000151	ubiquitin ligase complex	228	171.54	GO:0043234, GO:0044424	protein complex, intracellular part
4	GO:0031988	membrane-bounded vesicle	402	170.3	GO:0031982	vesicle
5	GO:0005952	cAMP-dependent protein kinase complex	170	170	GO:0043234, GO:0044424	protein complex, intracellular part
4	GO:0009506	plasmodesma	168	168	GO:0005911, GO:0055044	cell-cell junction, symplast
7	GO:0005815	microtubule organizing center	280	167.69	GO:0015630, GO:0044430	microtubule cytoskeleton, cytoskeletal part
7	GO:0005929	cilium	250	164.69	GO:0042995, GO:0043231	cell projection, intracellular membrane-bounded organelle
4	GO:0000139	Golgi membrane	178	155.26	GO:0044431, GO:0031090, GO:0012505	Golgi apparatus part, organelle membrane, endomembrane system
4	GO:0005789	endoplasmic reticulum membrane	200	150.62	GO:0044432, GO:0031090, GO:0044425, GO:0042175	endoplasmic reticulum part, organelle membrane, membrane part, nuclear outer membrane-endoplasmic reticulum membrane network
6	GO:0008076	voltage-gated potassium channel complex	149	149	GO:0005887, GO:0044459, GO:0034705	integral to plasma membrane, plasma membrane part, potassium channel complex
3	GO:0005911	cell-cell junction	244	147.36	GO:0030054	cell junction
6	GO:0048471	perinuclear region of cytoplasm	145	144.2	GO:0044444	cytoplasmic part
7	GO:0009532	plastid stroma	245	143.96	GO:0044435	plastid part
4	GO:0009986	cell surface	148	139.68	GO:0044464	cell part
7	GO:0009526	plastid envelope	253	139.33	GO:0044435, GO:0031967	plastid part, organelle envelope
6	GO:0044437	vacuolar part	274	138.77	GO:0044446, GO:0044444, GO:0005773	intracellular organelle part, cytoplasmic part, vacuole
7	GO:0044299	C-fiber	136	136	GO:0030424	axon
2	GO:0031974	membrane-enclosed lumen	913	135.46	GO:0005575	cellular_component
3	GO:0031982	vesicle	437	130.82	GO:0043226	organelle
5	GO:0043025	neuronal cell body	138	128.8	GO:0097458, GO:0044297	neuron part, cell body
7	GO:0034704	calcium channel complex	206	128.56	GO:0034703	cation channel complex
4	GO:0031975	envelope	619	128.56	GO:0044464	cell part
6	GO:0044431	Golgi apparatus part	224	128.47	GO:0044446, GO:0044444, GO:0005794	intracellular organelle part, cytoplasmic part, Golgi apparatus
6	GO:0044429	mitochondrial part	277	128.17	GO:0044446, GO:0044444, GO:0005739	intracellular organelle part, cytoplasmic part, mitochondrion
7	GO:0034706	sodium channel complex	203	127	GO:0034703	cation channel complex
2	GO:0045202	synapse	183	124.1	GO:0005575	cellular_component
7	GO:0005694	chromosome	255	121.77	GO:0043232	intracellular non-membrane-bounded organelle
6	GO:0005743	mitochondrial inner membrane	137	120.87	GO:0031966, GO:0019866	mitochondrial membrane, organelle inner membrane
6	GO:0031966	mitochondrial membrane	197	120.45	GO:0031090, GO:0044429, GO:0005740	organelle membrane, mitochondrial part, mitochondrial envelope
7	GO:0005819	spindle	148	118.86	GO:0043234, GO:0043232, GO:0015630, GO:0044430	protein complex, intracellular non-membrane-bounded organelle, microtubule cytoskeleton, cytoskeletal part
5	GO:0005618	cell wall	141	118.68	GO:0030312	external encapsulating structure
6	GO:0016323	basolateral plasma membrane	129	118.2	GO:0044459	plasma membrane part
7	GO:0009534	chloroplast thylakoid	156	117.48	GO:0044434, GO:0031976	chloroplast part, plastid thylakoid
2	GO:0030054	cell junction	276	113.8	GO:0005575	cellular_component
7	GO:0009535	chloroplast thylakoid membrane	114	112.8	GO:0009534, GO:0044434, GO:0055035	chloroplast thylakoid, chloroplast part, plastid thylakoid membrane
8	GO:0005764	lysosome	124	109.92	GO:0000323	lytic vacuole
8	GO:0015629	actin cytoskeleton	155	104.15	GO:0005856	cytoskeleton
7	GO:0005788	endoplasmic reticulum lumen	106	100.8	GO:0044432, GO:0070013	endoplasmic reticulum part, intracellular organelle lumen
2	GO:0055044	symplast	168	100.8	GO:0005575	cellular_component
4	GO:0005615	extracellular space	101	96.78	GO:0044421	extracellular region part
6	GO:0030425	dendrite	115	95.34	GO:0043005	neuron projection
5	GO:0005635	nuclear envelope	131	95.24	GO:0044428, GO:0031967, GO:0012505	nuclear part, organelle envelope, endomembrane system
7	GO:0005740	mitochondrial envelope	220	93.47	GO:0031967, GO:0044429	organelle envelope, mitochondrial part
7	GO:0005802	trans-Golgi network	95	93	GO:0043231	intracellular membrane-bounded organelle
6	GO:0044449	contractile fiber part	135	91.2	GO:0044444, GO:0043292, GO:0044422	cytoplasmic part, contractile fiber, organelle part
4	GO:0042175	nuclear outer membrane-endoplasmic reticulum membrane network	201	90.97	GO:0044464, GO:0016020, GO:0044425, GO:0012505	cell part, membrane, membrane part, endomembrane system
6	GO:0044427	chromosomal part	179	90.83	GO:0044446, GO:0005694	intracellular organelle part, chromosome
7	GO:0034705	potassium channel complex	149	89.4	GO:0034703	cation channel complex
8	GO:0005777	peroxisome	128	88.97	GO:0042579	microbody
3	GO:0044456	synapse part	127	87.83	GO:0005575, GO:0045202	cellular_component, synapse
5	GO:0009579	thylakoid	208	85.66	GO:0044424	intracellular part
3	GO:0044421	extracellular region part	139	84.7	GO:0005575, GO:0005576	cellular_component, extracellular region
5	GO:0019866	organelle inner membrane	164	83.48	GO:0031967, GO:0031090, GO:0044424	organelle envelope, organelle membrane, intracellular part
4	GO:0044297	cell body	143	82.28	GO:0044464	cell part
3	GO:0048046	apoplast	81	81	GO:0005576	extracellular region
7	GO:0030017	sarcomere	127	79.68	GO:0044449, GO:0030016	contractile fiber part, myofibril
4	GO:0030312	external encapsulating structure	160	78.05	GO:0044464, GO:0071944	cell part, cell periphery
7	GO:0000323	lytic vacuole	149	76.39	GO:0005773	vacuole
6	GO:0044451	nucleoplasm part	148	74.1	GO:0044428, GO:0005654	nuclear part, nucleoplasm
8	GO:0030286	dynein complex	90	72.52	GO:0005875	microtubule associated complex
6	GO:0031976	plastid thylakoid	156	70.49	GO:0044435, GO:0009579, GO:0031984	plastid part, thylakoid, organelle subcompartment
6	GO:0055035	plastid thylakoid membrane	114	67.68	GO:0031976, GO:0044435, GO:0042651	plastid thylakoid, plastid part, thylakoid membrane
6	GO:0044445	cytosolic part	133	67.32	GO:0044444, GO:0005829	cytoplasmic part, cytosol
8	GO:0020011	apicoplast	66	66	GO:0009536	plastid
5	GO:0030315	T-tubule	66	66	GO:0042383, GO:0044459	sarcolemma, plasma membrane part
5	GO:0042383	sarcolemma	92	65.6	GO:0005886	plasma membrane
4	GO:0016324	apical plasma membrane	65	65	GO:0045177, GO:0044459	apical part of cell, plasma membrane part
5	GO:0030018	Z disc	64	64	GO:0031674, GO:0044449	I band, contractile fiber part
5	GO:0005938	cell cortex	106	63.76	GO:0044444, GO:0071944	cytoplasmic part, cell periphery
6	GO:0031301	integral to organelle membrane	109	63.26	GO:0016021, GO:0031300	integral to membrane, intrinsic to organelle membrane
6	GO:0030176	integral to endoplasmic reticulum membrane	69	63.12	GO:0031301, GO:0031227	integral to organelle membrane, intrinsic to endoplasmic reticulum membrane
6	GO:0005681	spliceosomal complex	77	62.72	GO:0030529, GO:0044428	ribonucleoprotein complex, nuclear part
5	GO:0000502	proteasome complex	86	62.62	GO:0043234, GO:0044424	protein complex, intracellular part
7	GO:0005759	mitochondrial matrix	73	61.84	GO:0070013, GO:0044429	intracellular organelle lumen, mitochondrial part
5	GO:0031674	I band	87	61.4	GO:0044449, GO:0030017	contractile fiber part, sarcomere
7	GO:0030016	myofibril	136	61.01	GO:0043292	contractile fiber
6	GO:0043292	contractile fiber	141	59.76	GO:0044444, GO:0043232	cytoplasmic part, intracellular non-membrane-bounded organelle
7	GO:0000325	plant-type vacuole	77	59.4	GO:0005773	vacuole
6	GO:0042579	microbody	128	58.04	GO:0044444, GO:0043231	cytoplasmic part, intracellular membrane-bounded organelle
6	GO:0016328	lateral plasma membrane	58	58	GO:0044459	plasma membrane part
5	GO:0000922	spindle pole	61	56.16	GO:0005819, GO:0043234, GO:0044430	spindle, protein complex, cytoskeletal part
7	GO:0016459	myosin complex	66	55.51	GO:0015629, GO:0043234, GO:0044430	actin cytoskeleton, protein complex, cytoskeletal part
6	GO:0031965	nuclear membrane	55	54.6	GO:0044428, GO:0031090, GO:0005635	nuclear part, organelle membrane, nuclear envelope
6	GO:0031461	cullin-RING ubiquitin ligase complex	88	54.36	GO:0000151	ubiquitin ligase complex
7	GO:0022626	cytosolic ribosome	73	53.8	GO:0005840, GO:0044445	ribosome, cytosolic part
5	GO:0005876	spindle microtubule	57	53.4	GO:0005819, GO:0005874	spindle, microtubule
4	GO:0045177	apical part of cell	83	53.02	GO:0044464	cell part
8	GO:0016604	nuclear body	79	52.16	GO:0044451	nucleoplasm part
6	GO:0033267	axon part	89	51.95	GO:0030424, GO:0097458, GO:0044463	axon, neuron part, cell projection part
7	GO:0042651	thylakoid membrane	125	51.81	GO:0034357	photosynthetic membrane
4	GO:0031984	organelle subcompartment	177	50.69	GO:0044446, GO:0043227	intracellular organelle part, membrane-bounded organelle
8	GO:0072372	primary cilium	80	49.73	GO:0005929	cilium
7	GO:0010008	endosome membrane	55	49.4	GO:0044440, GO:0031090	endosomal part, organelle membrane
6	GO:0030659	cytoplasmic vesicle membrane	96	49.03	GO:0044433, GO:0012506, GO:0016023	cytoplasmic vesicle part, vesicle membrane, cytoplasmic membrane-bounded vesicle
5	GO:0014704	intercalated disc	49	49	GO:0044291	cell-cell contact zone
5	GO:0005930	axoneme	85	48.63	GO:0044463, GO:0044422, GO:0043231, GO:0044424	cell projection part, organelle part, intracellular membrane-bounded organelle, intracellular part
5	GO:0045211	postsynaptic membrane	47	47	GO:0097060	synaptic membrane
5	GO:0044441	cilium part	77	46.8	GO:0005929, GO:0044446, GO:0044463, GO:0031514	cilium, intracellular organelle part, cell projection part, motile cilium
7	GO:0030118	clathrin coat	73	46.6	GO:0030117	membrane coat
5	GO:0071439	clathrin complex	46	46	GO:0044444, GO:0043234, GO:0030118, GO:0044425	cytoplasmic part, protein complex, clathrin coat, membrane part
6	GO:0000228	nuclear chromosome	99	45.77	GO:0044428, GO:0031981, GO:0005694	nuclear part, nuclear lumen, chromosome
8	GO:0005932	microtubule basal body	52	45.6	GO:0044463, GO:0005815	cell projection part, microtubule organizing center
6	GO:0044454	nuclear chromosome part	74	45.28	GO:0044428, GO:0000228, GO:0044427	nuclear part, nuclear chromosome, chromosomal part
4	GO:0030117	membrane coat	99	45.16	GO:0044444, GO:0043234, GO:0048475, GO:0044425	cytoplasmic part, protein complex, coated membrane, membrane part
4	GO:0097060	synaptic membrane	70	44.92	GO:0044456, GO:0016020	synapse part, membrane
4	GO:0008287	protein serine/threonine phosphatase complex	52	44.6	GO:0044464, GO:0043234	cell part, protein complex
8	GO:0000793	condensed chromosome	80	44.47	GO:0005694	chromosome
6	GO:0009505	plant-type cell wall	44	44	GO:0005618	cell wall
8	GO:0031514	motile cilium	93	43.48	GO:0005929	cilium
7	GO:0009705	plant-type vacuole membrane	43	43	GO:0005774, GO:0000325	vacuolar membrane, plant-type vacuole
6	GO:0044304	main axon	32	43	GO:0033267	axon part
5	GO:0031227	intrinsic to endoplasmic reticulum membrane	74	42.87	GO:0044432, GO:0031300, GO:0005789	endoplasmic reticulum part, intrinsic to organelle membrane, endoplasmic reticulum membrane
6	GO:0016529	sarcoplasmic reticulum	44	41.6	GO:0005783, GO:0016528	endoplasmic reticulum, sarcoplasm
9	GO:0016607	nuclear speck	42	41.6	GO:0016604	nuclear body
4	GO:0031300	intrinsic to organelle membrane	115	41.56	GO:0044446, GO:0031090, GO:0031224	intracellular organelle part, organelle membrane, intrinsic to membrane
7	GO:0000785	chromatin	59	41.54	GO:0044427	chromosomal part
5	GO:0044436	thylakoid part	151	41.03	GO:0044424, GO:0009579	intracellular part, thylakoid
4	GO:0030496	midbody	41	41	GO:0044464	cell part
4	GO:0045121	membrane raft	58	40.32	GO:0044425	membrane part
6	GO:0044450	microtubule organizing center part	62	40.08	GO:0044444, GO:0005815, GO:0044430	cytoplasmic part, microtubule organizing center, cytoskeletal part
7	GO:0031463	Cul3-RING ubiquitin ligase complex	40	40	GO:0031461	cullin-RING ubiquitin ligase complex
5	GO:0034357	photosynthetic membrane	137	39.4	GO:0044436, GO:0016020, GO:0009579	thylakoid part, membrane, thylakoid
6	GO:0035085	cilium axoneme	39	39	GO:0044444, GO:0044441, GO:0005930, GO:0097014	cytoplasmic part, cilium part, axoneme, cilium cytoplasm
7	GO:0071013	catalytic step 2 spliceosome	39	39	GO:0005681	spliceosomal complex
7	GO:0005858	axonemal dynein complex	39	38.2	GO:0030286, GO:0044447	dynein complex, axoneme part
3	GO:0031594	neuromuscular junction	38	38	GO:0045202	synapse
5	GO:0044433	cytoplasmic vesicle part	103	37.7	GO:0031410, GO:0044446, GO:0044444	cytoplasmic vesicle, intracellular organelle part, cytoplasmic part
7	GO:0005769	early endosome	42	37.2	GO:0005768	endosome
6	GO:0005901	caveola	40	37.2	GO:0044459, GO:0045121	plasma membrane part, membrane raft
5	GO:0044391	ribosomal subunit	88	37.08	GO:0044446, GO:0030529, GO:0044444, GO:0005840	intracellular organelle part, ribonucleoprotein complex, cytoplasmic part, ribosome
6	GO:0000242	pericentriolar material	37	36.6	GO:0005813, GO:0044450	centrosome, microtubule organizing center part
7	GO:0015934	large ribosomal subunit	55	36.52	GO:0044391	ribosomal subunit
6	GO:0044448	cell cortex part	64	36.26	GO:0044444, GO:0005938	cytoplasmic part, cell cortex
7	GO:0000775	chromosome, centromeric region	54	35.05	GO:0044427	chromosomal part
6	GO:0035770	ribonucleoprotein granule	55	34.72	GO:0030529, GO:0043232	ribonucleoprotein complex, intracellular non-membrane-bounded organelle
6	GO:0005643	nuclear pore	34	33.8	GO:0044428, GO:0005635, GO:0046930	nuclear part, nuclear envelope, pore complex
4	GO:0044447	axoneme part	57	33.72	GO:0044463, GO:0044422, GO:0005930, GO:0044424	cell projection part, organelle part, axoneme, intracellular part
6	GO:0043195	terminal bouton	34	33.2	GO:0043679, GO:0044456, GO:0033267	axon terminus, synapse part, axon part
6	GO:0005811	lipid particle	34	33.2	GO:0044444	cytoplasmic part
6	GO:0043679	axon terminus	47	32.92	GO:0044306, GO:0033267	neuron projection terminus, axon part
9	GO:0031513	nonmotile primary cilium	52	32.88	GO:0072372	primary cilium
5	GO:0012506	vesicle membrane	99	32.42	GO:0044464, GO:0031090, GO:0031988	cell part, organelle membrane, membrane-bounded vesicle
8	GO:0005778	peroxisomal membrane	41	32.36	GO:0031903, GO:0044439	microbody membrane, peroxisomal part
7	GO:0031969	chloroplast membrane	46	32.24	GO:0009941, GO:0044434, GO:0042170	chloroplast envelope, chloroplast part, plastid membrane
7	GO:0033009	nucleomorph	32	32	GO:0044435, GO:0043231	plastid part, intracellular membrane-bounded organelle
6	GO:0022625	cytosolic large ribosomal subunit	32	32	GO:0022626, GO:0044445, GO:0015934	cytosolic ribosome, cytosolic part, large ribosomal subunit
6	GO:0044440	endosomal part	55	31.08	GO:0044446, GO:0044444, GO:0005768	intracellular organelle part, cytoplasmic part, endosome
8	GO:0000794	condensed nuclear chromosome	43	30.62	GO:0000228, GO:0000793	nuclear chromosome, condensed chromosome
7	GO:0005770	late endosome	35	30.6	GO:0005768	endosome
6	GO:0005964	phosphorylase kinase complex	30	30	GO:0044444, GO:0043234	cytoplasmic part, protein complex
4	GO:0043190	ATP-binding cassette (ABC) transporter complex	30	30	GO:0043234, GO:0044425	protein complex, membrane part
7	GO:0044439	peroxisomal part	56	29.62	GO:0044438, GO:0005777	microbody part, peroxisome
6	GO:0005741	mitochondrial outer membrane	35	29.48	GO:0031966, GO:0031968	mitochondrial membrane, organelle outer membrane
4	GO:0045178	basal part of cell	40	29.4	GO:0044464	cell part
4	GO:0044291	cell-cell contact zone	49	29.4	GO:0005911	cell-cell junction
6	GO:0005881	cytoplasmic microtubule	33	29.32	GO:0044444, GO:0005874	cytoplasmic part, microtubule
4	GO:0030427	site of polarized growth	43	28.94	GO:0044464	cell part
8	GO:0030141	secretory granule	51	28.12	GO:0016023	cytoplasmic membrane-bounded vesicle
6	GO:0043198	dendritic shaft	28	28	GO:0097458, GO:0044463, GO:0030425	neuron part, cell projection part, dendrite
6	GO:0000932	cytoplasmic mRNA processing body	28	28	GO:0044444, GO:0035770	cytoplasmic part, ribonucleoprotein granule
2	GO:0031012	extracellular matrix	43	27.97	GO:0005575	cellular_component
7	GO:0080008	Cul4-RING ubiquitin ligase complex	28	27.6	GO:0031461	cullin-RING ubiquitin ligase complex
3	GO:0048475	coated membrane	99	27.1	GO:0016020	membrane
5	GO:0009925	basal plasma membrane	27	27	GO:0045178, GO:0016323, GO:0044459	basal part of cell, basolateral plasma membrane, plasma membrane part
6	GO:0030863	cortical cytoskeleton	36	26.83	GO:0005856, GO:0044448	cytoskeleton, cell cortex part
6	GO:0000776	kinetochore	34	26.62	GO:0043234, GO:0043232, GO:0000775, GO:0044427	protein complex, intracellular non-membrane-bounded organelle, chromosome, centromeric region, chromosomal part
6	GO:0016528	sarcoplasm	45	26.56	GO:0005737	cytoplasm
3	GO:0019867	outer membrane	62	26.53	GO:0016020	membrane
4	GO:0031252	cell leading edge	45	25.55	GO:0044464	cell part
7	GO:0015935	small ribosomal subunit	33	25.28	GO:0044391	ribosomal subunit
7	GO:0097014	cilium cytoplasm	40	24.4	GO:0044441, GO:0032838	cilium part, cell projection cytoplasm
8	GO:0045111	intermediate filament cytoskeleton	29	24.12	GO:0005856	cytoskeleton
8	GO:0005765	lysosomal membrane	24	24	GO:0005774, GO:0005764	vacuolar membrane, lysosome
7	GO:0005795	Golgi stack	36	23.8	GO:0044431	Golgi apparatus part
7	GO:0014069	postsynaptic density	24	23.6	GO:0044456, GO:0044463, GO:0044430	synapse part, cell projection part, cytoskeletal part
8	GO:0030139	endocytic vesicle	40	23.56	GO:0016023	cytoplasmic membrane-bounded vesicle
7	GO:0009706	chloroplast inner membrane	24	23.2	GO:0031969, GO:0009528	chloroplast membrane, plastid inner membrane
4	GO:0070469	respiratory chain	28	23.12	GO:0044425	membrane part
5	GO:0031430	M band	23	23	GO:0044449, GO:0031672	contractile fiber part, A band
5	GO:0005667	transcription factor complex	30	22.82	GO:0043234, GO:0044424	protein complex, intracellular part
9	GO:0001669	acrosomal vesicle	24	22.8	GO:0030141, GO:0097223	secretory granule, sperm part
5	GO:0044455	mitochondrial membrane part	48	22.75	GO:0031966, GO:0044429, GO:0044425	mitochondrial membrane, mitochondrial part, membrane part
8	GO:0030135	coated vesicle	65	22.66	GO:0016023	cytoplasmic membrane-bounded vesicle
6	GO:0042170	plastid membrane	50	22.54	GO:0044435, GO:0031090, GO:0009526	plastid part, organelle membrane, plastid envelope
9	GO:0030136	clathrin-coated vesicle	39	22.04	GO:0030135	coated vesicle
6	GO:0033268	node of Ranvier	22	22	GO:0044304, GO:0033267	main axon, axon part
10	GO:0001750	photoreceptor outer segment	24	22	GO:0097458, GO:0031513	neuron part, nonmotile primary cilium
5	GO:0031672	A band	31	21.8	GO:0044449, GO:0030017	contractile fiber part, sarcomere
8	GO:0030133	transport vesicle	40	21.75	GO:0016023	cytoplasmic membrane-bounded vesicle
4	GO:0005578	proteinaceous extracellular matrix	27	21.6	GO:0044421, GO:0031012	extracellular region part, extracellular matrix
5	GO:0042734	presynaptic membrane	22	21.2	GO:0097458, GO:0097060	neuron part, synaptic membrane
6	GO:0043194	axon initial segment	21	21	GO:0044304, GO:0033267	main axon, axon part
6	GO:0043197	dendritic spine	22	20.96	GO:0044463, GO:0030425, GO:0044309	cell projection part, dendrite, neuron spine
5	GO:0031968	organelle outer membrane	44	20.88	GO:0031967, GO:0031090, GO:0019867, GO:0044424	organelle envelope, organelle membrane, outer membrane, intracellular part
5	GO:0046930	pore complex	35	20.88	GO:0016021, GO:0043234, GO:0044425	integral to membrane, protein complex, membrane part
4	GO:0016469	proton-transporting two-sector ATPase complex	51	20.85	GO:0043234, GO:0044425	protein complex, membrane part
5	GO:0005839	proteasome core complex	23	20.6	GO:0043234, GO:0044424, GO:0000502	protein complex, intracellular part, proteasome complex
9	GO:0042470	melanosome	21	20.6	GO:0048770	pigment granule
5	GO:0030131	clathrin adaptor complex	21	20.2	GO:0030118, GO:0030119	clathrin coat, AP-type membrane coat adaptor complex
6	GO:0016363	nuclear matrix	20	20	GO:0044428, GO:0034399	nuclear part, nuclear periphery
8	GO:0014731	spectrin-associated cytoskeleton	20	20	GO:0005856	cytoskeleton
5	GO:0044306	neuron projection terminus	47	19.75	GO:0097458, GO:0044463, GO:0043005	neuron part, cell projection part, neuron projection
7	GO:0009523	photosystem II	22	19.6	GO:0009521	photosystem
6	GO:0032838	cell projection cytoplasm	48	19.44	GO:0044444, GO:0044463	cytoplasmic part, cell projection part
8	GO:0031903	microbody membrane	41	19.42	GO:0031090, GO:0042579	organelle membrane, microbody
5	GO:0030426	growth cone	23	19.4	GO:0030427, GO:0097458, GO:0044463, GO:0043005	site of polarized growth, neuron part, cell projection part, neuron projection
7	GO:0009543	chloroplast thylakoid lumen	19	19	GO:0009534, GO:0044434, GO:0031978	chloroplast thylakoid, chloroplast part, plastid thylakoid lumen
4	GO:0019898	extrinsic to membrane	37	18.38	GO:0044425	membrane part
7	GO:0000777	condensed chromosome kinetochore	19	18.36	GO:0000779, GO:0000776	condensed chromosome, centromeric region, kinetochore
6	GO:0031253	cell projection membrane	35	18.12	GO:0044463, GO:0044459	cell projection part, plasma membrane part
8	GO:0000329	fungal-type vacuole membrane	18	18	GO:0000324, GO:0005774	fungal-type vacuole, vacuolar membrane
9	GO:0016605	PML body	18	18	GO:0016604	nuclear body
6	GO:0005814	centriole	18	18	GO:0005813, GO:0043232, GO:0044450	centrosome, intracellular non-membrane-bounded organelle, microtubule organizing center part
6	GO:0009331	glycerol-3-phosphate dehydrogenase complex	18	18	GO:0044444, GO:0043234	cytoplasmic part, protein complex
5	GO:0043204	perikaryon	18	18	GO:0043025, GO:0097458	neuronal cell body, neuron part
6	GO:0010494	cytoplasmic stress granule	18	18	GO:0044444, GO:0035770	cytoplasmic part, ribonucleoprotein granule
4	GO:0033178	proton-transporting two-sector ATPase complex, catalytic domain	27	17.83	GO:0043234, GO:0016469, GO:0044425	protein complex, proton-transporting two-sector ATPase complex, membrane part
4	GO:0009897	external side of plasma membrane	19	17.8	GO:0009986, GO:0044459	cell surface, plasma membrane part
6	GO:0044438	microbody part	56	17.77	GO:0044446, GO:0044444, GO:0042579	intracellular organelle part, cytoplasmic part, microbody
6	GO:0070993	translation preinitiation complex	16	17.6	GO:0030529, GO:0044444	ribonucleoprotein complex, cytoplasmic part
4	GO:0097223	sperm part	31	17.52	GO:0044464	cell part
7	GO:0030666	endocytic vesicle membrane	22	17.23	GO:0030659, GO:0030139	cytoplasmic vesicle membrane, endocytic vesicle
6	GO:0009524	phragmoplast	17	17	GO:0044444	cytoplasmic part
8	GO:0005782	peroxisomal matrix	17	17	GO:0044439, GO:0031907	peroxisomal part, microbody lumen
7	GO:0043034	costamere	17	17	GO:0044449, GO:0030016	contractile fiber part, myofibril
5	GO:0005923	tight junction	17	17	GO:0043296, GO:0070160	apical junction complex, occluding junction
6	GO:0005758	mitochondrial intermembrane space	17	17	GO:0044429, GO:0031970, GO:0005740	mitochondrial part, organelle envelope lumen, mitochondrial envelope
4	GO:0001726	ruffle	20	16.8	GO:0042995, GO:0031252	cell projection, cell leading edge
5	GO:0016234	inclusion body	22	16.8	GO:0044424	intracellular part
6	GO:0019897	extrinsic to plasma membrane	26	16.56	GO:0044459, GO:0019898	plasma membrane part, extrinsic to membrane
2	GO:0009295	nucleoid	24	16.56	GO:0005575	cellular_component
8	GO:0000324	fungal-type vacuole	24	16.4	GO:0000322, GO:0000323	storage vacuole, lytic vacuole
6	GO:0005852	eukaryotic translation initiation factor 3 complex	16	16	GO:0044444, GO:0043234	cytoplasmic part, protein complex
7	GO:0036128	CatSper complex	16	16	GO:0005891	voltage-gated calcium channel complex
6	GO:0033270	paranode region of axon	16	16	GO:0044304, GO:0033267	main axon, axon part
6	GO:0022627	cytosolic small ribosomal subunit	16	16	GO:0015935, GO:0022626, GO:0044445	small ribosomal subunit, cytosolic ribosome, cytosolic part
10	GO:0032391	photoreceptor connecting cilium	16	16	GO:0031513	nonmotile primary cilium
7	GO:0017119	Golgi transport complex	16	16	GO:0044431, GO:0043234	Golgi apparatus part, protein complex
7	GO:0036064	cilium basal body	16	16	GO:0044441, GO:0005932	cilium part, microtubule basal body
7	GO:0010287	plastoglobule	16	16	GO:0044434, GO:0009570	chloroplast part, chloroplast stroma
6	GO:0030532	small nuclear ribonucleoprotein complex	22	15.8	GO:0030529, GO:0044428	ribonucleoprotein complex, nuclear part
7	GO:0032592	integral to mitochondrial membrane	20	15.6	GO:0031301, GO:0044455	integral to organelle membrane, mitochondrial membrane part
5	GO:0030992	intraflagellar transport particle B	15	15	GO:0030990, GO:0043234, GO:0044447	intraflagellar transport particle, protein complex, axoneme part
7	GO:0005869	dynactin complex	15	15	GO:0015629, GO:0005875	actin cytoskeleton, microtubule associated complex
10	GO:0008021	synaptic vesicle	16	14.96	GO:0044456, GO:0030136	synapse part, clathrin-coated vesicle
3	GO:0032993	protein-DNA complex	28	14.86	GO:0032991	macromolecular complex
7	GO:0000781	chromosome, telomeric region	20	14.64	GO:0044427	chromosomal part
7	GO:0005657	replication fork	28	14.58	GO:0044427	chromosomal part
5	GO:0031970	organelle envelope lumen	24	14.4	GO:0044446, GO:0031967, GO:0031974	intracellular organelle part, organelle envelope, membrane-enclosed lumen
6	GO:0030120	vesicle coat	25	14.11	GO:0030117, GO:0044433, GO:0030662	membrane coat, cytoplasmic vesicle part, coated vesicle membrane
7	GO:0016282	eukaryotic 43S preinitiation complex	14	14	GO:0070993	translation preinitiation complex
6	GO:0034399	nuclear periphery	22	14	GO:0044428, GO:0031981	nuclear part, nuclear lumen
7	GO:0008180	COP9 signalosome	14	14	GO:0044428, GO:0043234	nuclear part, protein complex
8	GO:0000790	nuclear chromatin	19	13.96	GO:0044454, GO:0000785	nuclear chromosome part, chromatin
4	GO:0030119	AP-type membrane coat adaptor complex	24	13.92	GO:0044444, GO:0043234, GO:0030117, GO:0044425	cytoplasmic part, protein complex, membrane coat, membrane part
6	GO:0009528	plastid inner membrane	24	13.92	GO:0042170, GO:0019866	plastid membrane, organelle inner membrane
5	GO:0033176	proton-transporting V-type ATPase complex	25	13.68	GO:0016469	proton-transporting two-sector ATPase complex
7	GO:0055037	recycling endosome	15	13.4	GO:0005768	endosome
7	GO:0030990	intraflagellar transport particle	21	13	GO:0043234, GO:0044447	protein complex, axoneme part
5	GO:0033179	proton-transporting V-type ATPase, V0 domain	15	13	GO:0033176, GO:0033177	proton-transporting V-type ATPase complex, proton-transporting two-sector ATPase complex, proton-transporting domain
6	GO:0031985	Golgi cisterna	20	13	GO:0044431, GO:0005795, GO:0031984	Golgi apparatus part, Golgi stack, organelle subcompartment
6	GO:0016281	eukaryotic translation initiation factor 4F complex	13	13	GO:0044444, GO:0043234	cytoplasmic part, protein complex
6	GO:0000786	nucleosome	13	13	GO:0032993, GO:0000785, GO:0044427	protein-DNA complex, chromatin, chromosomal part
6	GO:0030173	integral to Golgi membrane	13	13	GO:0031301, GO:0031228	integral to organelle membrane, intrinsic to Golgi membrane
8	GO:0043596	nuclear replication fork	18	12.96	GO:0044454, GO:0005657	nuclear chromosome part, replication fork
4	GO:0009521	photosystem	25	12.84	GO:0044436, GO:0034357, GO:0043234, GO:0044425	thylakoid part, photosynthetic membrane, protein complex, membrane part
6	GO:0031977	thylakoid lumen	25	12.84	GO:0044436	thylakoid part
7	GO:0000779	condensed chromosome, centromeric region	22	12.82	GO:0000793, GO:0000775	condensed chromosome, chromosome, centromeric region
7	GO:0055029	nuclear DNA-directed RNA polymerase complex	21	12.72	GO:0044428, GO:0000428	nuclear part, DNA-directed RNA polymerase complex
8	GO:0016591	DNA-directed RNA polymerase II, holoenzyme	19	12.6	GO:0044451, GO:0055029	nucleoplasm part, nuclear DNA-directed RNA polymerase complex
7	GO:0005865	striated muscle thin filament	15	12.6	GO:0015629, GO:0036379, GO:0030017, GO:0044430	actin cytoskeleton, myofilament, sarcomere, cytoskeletal part
5	GO:0030313	cell envelope	21	12.6	GO:0031975	envelope
6	GO:0044309	neuron spine	22	12.58	GO:0043005	neuron projection
3	GO:0044420	extracellular matrix part	20	12.48	GO:0005575, GO:0031012	cellular_component, extracellular matrix
5	GO:0005902	microvillus	14	12.4	GO:0042995	cell projection
8	GO:0048770	pigment granule	21	12.36	GO:0016023	cytoplasmic membrane-bounded vesicle
5	GO:0045259	proton-transporting ATP synthase complex	20	12.07	GO:0016469, GO:0044424	proton-transporting two-sector ATPase complex, intracellular part
7	GO:0033290	eukaryotic 48S preinitiation complex	12	12	GO:0070993	translation preinitiation complex
5	GO:0035371	microtubule plus end	12	12	GO:0005874, GO:0044430	microtubule, cytoskeletal part
6	GO:0032541	cortical endoplasmic reticulum	12	12	GO:0071782, GO:0044448	endoplasmic reticulum tubular network, cell cortex part
4	GO:0009349	riboflavin synthase complex	12	12	GO:0044464, GO:0043234	cell part, protein complex
6	GO:0045169	fusome	12	12	GO:0044444	cytoplasmic part
7	GO:0005884	actin filament	16	12	GO:0015629, GO:0043234, GO:0044430	actin cytoskeleton, protein complex, cytoskeletal part
5	GO:0000159	protein phosphatase type 2A complex	12	12	GO:0008287, GO:0044424	protein serine/threonine phosphatase complex, intracellular part
6	GO:0032580	Golgi cisterna membrane	12	12	GO:0031985, GO:0000139	Golgi cisterna, Golgi membrane
7	GO:0033018	sarcoplasmic reticulum lumen	12	12	GO:0016529, GO:0005788	sarcoplasmic reticulum, endoplasmic reticulum lumen
7	GO:0031901	early endosome membrane	12	12	GO:0010008, GO:0005769	endosome membrane, early endosome
6	GO:0070062	extracellular vesicular exosome	12	12	GO:0065010, GO:0031988	extracellular membrane-bounded organelle, membrane-bounded vesicle
7	GO:0060170	cilium membrane	14	12	GO:0031090, GO:0044441, GO:0031253	organelle membrane, cilium part, cell projection membrane
4	GO:0036062	presynaptic periactive zone	12	12	GO:0044456	synapse part
9	GO:0030134	ER to Golgi transport vesicle	18	11.84	GO:0030133, GO:0030135	transport vesicle, coated vesicle
7	GO:0036379	myofilament	22	11.76	GO:0044449, GO:0030016	contractile fiber part, myofibril
7	GO:0030662	coated vesicle membrane	30	11.56	GO:0030135, GO:0030659	coated vesicle, cytoplasmic vesicle membrane
4	GO:0005202	collagen	13	11.56	GO:0044421, GO:0044420, GO:0005578	extracellular region part, extracellular matrix part, proteinaceous extracellular matrix
6	GO:0009898	internal side of plasma membrane	19	11.56	GO:0044459	plasma membrane part
6	GO:0031978	plastid thylakoid lumen	19	11.4	GO:0031976, GO:0044435, GO:0031977	plastid thylakoid, plastid part, thylakoid lumen
4	GO:0044462	external encapsulating structure part	19	11.4	GO:0044464, GO:0030312	cell part, external encapsulating structure
8	GO:0005798	Golgi-associated vesicle	26	11.38	GO:0044431, GO:0016023	Golgi apparatus part, cytoplasmic membrane-bounded vesicle
8	GO:0030140	trans-Golgi network transport vesicle	13	11.08	GO:0030133, GO:0005798, GO:0030136	transport vesicle, Golgi-associated vesicle, clathrin-coated vesicle
7	GO:0035145	exon-exon junction complex	11	11	GO:0044428, GO:0043234	nuclear part, protein complex
7	GO:0030864	cortical actin cytoskeleton	13	11	GO:0015629, GO:0030863, GO:0044430	actin cytoskeleton, cortical cytoskeleton, cytoskeletal part
7	GO:0032040	small-subunit processome	11	11	GO:0030684	preribosome
5	GO:0005954	calcium- and calmodulin-dependent protein kinase complex	11	11	GO:0043234, GO:0044424	protein complex, intracellular part
7	GO:0005801	cis-Golgi network	11	11	GO:0043231	intracellular membrane-bounded organelle
9	GO:0005847	mRNA cleavage and polyadenylation specificity factor complex	11	11	GO:0005849	mRNA cleavage factor complex
4	GO:0030027	lamellipodium	11	11	GO:0042995, GO:0031252	cell projection, cell leading edge
7	GO:0005779	integral to peroxisomal membrane	11	11	GO:0031301, GO:0031231	integral to organelle membrane, intrinsic to peroxisomal membrane
8	GO:0005834	heterotrimeric G-protein complex	11	11	GO:0031234, GO:0043234	extrinsic to internal side of plasma membrane, protein complex
4	GO:0033177	proton-transporting two-sector ATPase complex, proton-transporting domain	21	10.92	GO:0043234, GO:0016469, GO:0044425	protein complex, proton-transporting two-sector ATPase complex, membrane part
6	GO:0030684	preribosome	15	10.8	GO:0030529	ribonucleoprotein complex
4	GO:0005933	cellular bud	13	10.7	GO:0044464	cell part
4	GO:0005935	cellular bud neck	11	10.56	GO:0030427, GO:0005933	site of polarized growth, cellular bud
7	GO:0005776	autophagic vacuole	12	10.4	GO:0005773	vacuole
7	GO:0031907	microbody lumen	17	10.2	GO:0070013, GO:0044438	intracellular organelle lumen, microbody part
4	GO:0070160	occluding junction	17	10.2	GO:0005911	cell-cell junction
7	GO:0005882	intermediate filament	11	10.2	GO:0043234, GO:0045111, GO:0044430	protein complex, intermediate filament cytoskeleton, cytoskeletal part
4	GO:0043296	apical junction complex	17	10.2	GO:0005911	cell-cell junction
8	GO:0014701	junctional sarcoplasmic reticulum membrane	10	10	GO:0033017	sarcoplasmic reticulum membrane
4	GO:0046581	intercellular canaliculus	10	10	GO:0005911	cell-cell junction
5	GO:0009279	cell outer membrane	10	10	GO:0044462, GO:0019867, GO:0030313	external encapsulating structure part, outer membrane, cell envelope
8	GO:0030896	checkpoint clamp complex	10	10	GO:0044454, GO:0043234, GO:0000794	nuclear chromosome part, protein complex, condensed nuclear chromosome
9	GO:0016939	kinesin II complex	10	10	GO:0005871	kinesin complex
6	GO:0005844	polysome	10	10	GO:0030529	ribonucleoprotein complex
6	GO:0031597	cytosolic proteasome complex	10	10	GO:0000502, GO:0044445	proteasome complex, cytosolic part
7	GO:0019005	SCF ubiquitin ligase complex	10	10	GO:0031461	cullin-RING ubiquitin ligase complex
4	GO:0042597	periplasmic space	14	10	GO:0044464	cell part
5	GO:0045261	proton-transporting ATP synthase complex, catalytic core F(1)	12	9.92	GO:0033178, GO:0045259, GO:0044424	proton-transporting two-sector ATPase complex, catalytic domain, proton-transporting ATP synthase complex, intracellular part
7	GO:0030658	transport vesicle membrane	18	9.92	GO:0030659, GO:0030133, GO:0012505	cytoplasmic vesicle membrane, transport vesicle, endomembrane system
7	GO:0005791	rough endoplasmic reticulum	13	9.9	GO:0005783	endoplasmic reticulum
7	GO:0000322	storage vacuole	24	9.84	GO:0005773	vacuole
5	GO:0000178	exosome (RNase complex)	11	9.8	GO:0043234, GO:0044424	protein complex, intracellular part
8	GO:0000784	nuclear chromosome, telomeric region	11	9.4	GO:0044454, GO:0000781	nuclear chromosome part, chromosome, telomeric region
5	GO:0048786	presynaptic active zone	10	9.2	GO:0097458, GO:0044456	neuron part, synapse part
6	GO:0071203	WASH complex	9	9	GO:0044444, GO:0043234	cytoplasmic part, protein complex
5	GO:0030288	outer membrane-bounded periplasmic space	9	9	GO:0044462, GO:0042597, GO:0030313	external encapsulating structure part, periplasmic space, cell envelope
7	GO:0009533	chloroplast stromal thylakoid	9	9	GO:0009570, GO:0009534	chloroplast stroma, chloroplast thylakoid
5	GO:0005925	focal adhesion	9	9	GO:0005924	cell-substrate adherens junction
7	GO:0030127	COPII vesicle coat	9	9	GO:0030120, GO:0012507	vesicle coat, ER to Golgi transport vesicle membrane
7	GO:0071011	precatalytic spliceosome	9	9	GO:0005681	spliceosomal complex
5	GO:0031941	filamentous actin	9	9	GO:0043234, GO:0005884, GO:0044430	protein complex, actin filament, cytoskeletal part
6	GO:0005793	endoplasmic reticulum-Golgi intermediate compartment	11	9	GO:0044444, GO:0043231	cytoplasmic part, intracellular membrane-bounded organelle
8	GO:0005665	DNA-directed RNA polymerase II, core complex	9	9	GO:0044451, GO:0055029, GO:0016591	nucleoplasm part, nuclear DNA-directed RNA polymerase complex, DNA-directed RNA polymerase II, holoenzyme
9	GO:0015030	Cajal body	9	9	GO:0016604	nuclear body
5	GO:0032154	cleavage furrow	9	9	GO:0032155	cell division site part
4	GO:0009341	beta-galactosidase complex	9	9	GO:0043234	protein complex
5	GO:0016471	vacuolar proton-transporting V-type ATPase complex	12	8.8	GO:0005774, GO:0044437, GO:0033176	vacuolar membrane, vacuolar part, proton-transporting V-type ATPase complex
9	GO:0045335	phagocytic vesicle	11	8.6	GO:0030139	endocytic vesicle
8	GO:0072686	mitotic spindle	9	8.6	GO:0005819	spindle
7	GO:0042641	actomyosin	12	8.4	GO:0015629, GO:0044430	actin cytoskeleton, cytoskeletal part
7	GO:0005775	vacuolar lumen	12	8.4	GO:0044437, GO:0070013	vacuolar part, intracellular organelle lumen
7	GO:0043186	P granule	9	8.2	GO:0060293, GO:0044444, GO:0035770	germ plasm, cytoplasmic part, ribonucleoprotein granule
8	GO:0030665	clathrin-coated vesicle membrane	13	8.07	GO:0030662, GO:0030136	coated vesicle membrane, clathrin-coated vesicle
8	GO:0000792	heterochromatin	11	8.04	GO:0000785	chromatin
6	GO:0032839	dendrite cytoplasm	8	8	GO:0097458, GO:0032838, GO:0030425	neuron part, cell projection cytoplasm, dendrite
8	GO:0043202	lysosomal lumen	8	8	GO:0005775, GO:0005764	vacuolar lumen, lysosome
7	GO:0005680	anaphase-promoting complex	8	8	GO:0031461, GO:0000152	cullin-RING ubiquitin ligase complex, nuclear ubiquitin ligase complex
7	GO:0017146	N-methyl-D-aspartate selective glutamate receptor complex	8	8	GO:0008328	ionotropic glutamate receptor complex
7	GO:0034663	endoplasmic reticulum chaperone complex	8	8	GO:0044432, GO:0043234	endoplasmic reticulum part, protein complex
7	GO:0031307	integral to mitochondrial outer membrane	8	8	GO:0032592, GO:0031306	integral to mitochondrial membrane, intrinsic to mitochondrial outer membrane
6	GO:0010319	stromule	8	8	GO:0044435, GO:0009526	plastid part, plastid envelope
7	GO:0000015	phosphopyruvate hydratase complex	8	8	GO:0043234, GO:0044445	protein complex, cytosolic part
6	GO:0044295	axonal growth cone	8	8	GO:0033267, GO:0030426	axon part, growth cone
5	GO:0032587	ruffle membrane	8	8	GO:0031256, GO:0001726, GO:0031253	leading edge membrane, ruffle, cell projection membrane
7	GO:0033017	sarcoplasmic reticulum membrane	12	8	GO:0005789, GO:0016529	endoplasmic reticulum membrane, sarcoplasmic reticulum
6	GO:0005663	DNA replication factor C complex	8	8	GO:0043234, GO:0005657, GO:0044427	protein complex, replication fork, chromosomal part
7	GO:0030126	COPI vesicle coat	8	8	GO:0044431, GO:0030663, GO:0030120	Golgi apparatus part, COPI-coated vesicle membrane, vesicle coat
6	GO:0030660	Golgi-associated vesicle membrane	15	7.96	GO:0030659, GO:0005798, GO:0012505, GO:0000139	cytoplasmic vesicle membrane, Golgi-associated vesicle, endomembrane system, Golgi membrane
4	GO:0031256	leading edge membrane	16	7.92	GO:0031252, GO:0044459	cell leading edge, plasma membrane part
4	GO:0043235	receptor complex	16	7.84	GO:0043234	protein complex
5	GO:0032300	mismatch repair complex	11	7.8	GO:0043234, GO:0044424	protein complex, intracellular part
5	GO:0031228	intrinsic to Golgi membrane	13	7.8	GO:0044431, GO:0000139, GO:0031300	Golgi apparatus part, Golgi membrane, intrinsic to organelle membrane
7	GO:0030667	secretory granule membrane	15	7.8	GO:0030141, GO:0030659, GO:0012505	secretory granule, cytoplasmic vesicle membrane, endomembrane system
8	GO:0000803	sex chromosome	9	7.72	GO:0005694	chromosome
6	GO:0000428	DNA-directed RNA polymerase complex	21	7.63	GO:0030880	RNA polymerase complex
4	GO:0042555	MCM complex	8	7.6	GO:0043234	protein complex
8	GO:0005849	mRNA cleavage factor complex	12	7.6	GO:0044451, GO:0043234	nucleoplasm part, protein complex
7	GO:0005942	phosphatidylinositol 3-kinase complex	8	7.6	GO:0043234, GO:0044445	protein complex, cytosolic part
6	GO:0009277	fungal-type cell wall	8	7.6	GO:0005618	cell wall
6	GO:0048500	signal recognition particle	10	7.4	GO:0030529, GO:0044444	ribonucleoprotein complex, cytoplasmic part
5	GO:0005838	proteasome regulatory particle	11	7.4	GO:0043234, GO:0022624, GO:0044424	protein complex, proteasome accessory complex, intracellular part
7	GO:0071782	endoplasmic reticulum tubular network	12	7.2	GO:0044432	endoplasmic reticulum part
5	GO:0065010	extracellular membrane-bounded organelle	12	7.2	GO:0043230, GO:0043227	extracellular organelle, membrane-bounded organelle
7	GO:0000313	organellar ribosome	16	7.2	GO:0005840, GO:0044422	ribosome, organelle part
7	GO:0042824	MHC class I peptide loading complex	10	7.2	GO:0044432, GO:0043234, GO:0030176, GO:0044425	endoplasmic reticulum part, protein complex, integral to endoplasmic reticulum membrane, membrane part
6	GO:0000315	organellar large ribosomal subunit	10	7.2	GO:0000313, GO:0015934	organellar ribosome, large ribosomal subunit
7	GO:0009707	chloroplast outer membrane	8	7.2	GO:0031969, GO:0009527	chloroplast membrane, plastid outer membrane
6	GO:0005753	mitochondrial proton-transporting ATP synthase complex	10	7.12	GO:0005743, GO:0044455, GO:0045259	mitochondrial inner membrane, mitochondrial membrane part, proton-transporting ATP synthase complex
4	GO:0005905	coated pit	10	7.12	GO:0044464, GO:0044425, GO:0012505	cell part, membrane part, endomembrane system
5	GO:0030014	CCR4-NOT complex	7	7	GO:0043234, GO:0044424	protein complex, intracellular part
7	GO:0005832	chaperonin-containing T-complex	7	7	GO:0043234, GO:0044445	protein complex, cytosolic part
6	GO:0045179	apical cortex	7	7	GO:0045177, GO:0044448	apical part of cell, cell cortex part
8	GO:0031088	platelet dense granule membrane	7	7	GO:0042827, GO:0030667	platelet dense granule, secretory granule membrane
7	GO:0031902	late endosome membrane	7	7	GO:0005770, GO:0010008	late endosome, endosome membrane
6	GO:0031201	SNARE complex	7	7	GO:0044444, GO:0043234, GO:0044425	cytoplasmic part, protein complex, membrane part
7	GO:0005885	Arp2/3 protein complex	7	7	GO:0015629, GO:0043234, GO:0044430	actin cytoskeleton, protein complex, cytoskeletal part
5	GO:0002095	caveolar macromolecular signaling complex	7	7	GO:0005901, GO:0043234, GO:0044459	caveola, protein complex, plasma membrane part
6	GO:0042645	mitochondrial nucleoid	7	7	GO:0005759, GO:0043232, GO:0044429, GO:0009295	mitochondrial matrix, intracellular non-membrane-bounded organelle, mitochondrial part, nucleoid
7	GO:0017071	intracellular cyclic nucleotide activated cation channel complex	7	7	GO:0034703	cation channel complex
8	GO:0005797	Golgi medial cisterna	7	7	GO:0031985	Golgi cisterna
7	GO:0005786	signal recognition particle, endoplasmic reticulum targeting	7	7	GO:0048500	signal recognition particle
5	GO:0000131	incipient cellular bud site	7	7	GO:0044424	intracellular part
5	GO:0043332	mating projection tip	7	7	GO:0030427, GO:0044463, GO:0005937	site of polarized growth, cell projection part, mating projection
5	GO:0005727	extrachromosomal circular DNA	7	7	GO:0046821, GO:0044424	extrachromosomal DNA, intracellular part
6	GO:0042405	nuclear inclusion body	7	7	GO:0044428, GO:0016234	nuclear part, inclusion body
5	GO:0005863	striated muscle myosin thick filament	7	7	GO:0036379, GO:0005859, GO:0030017, GO:0032982	myofilament, muscle myosin complex, sarcomere, myosin filament
5	GO:0005845	mRNA cap binding complex	7	7	GO:0044424, GO:0034518	intracellular part, RNA cap binding complex
6	GO:0000152	nuclear ubiquitin ligase complex	11	7	GO:0044428, GO:0000151	nuclear part, ubiquitin ligase complex
5	GO:0090406	pollen tube	7	7	GO:0042995	cell projection
5	GO:0008540	proteasome regulatory particle, base subcomplex	7	7	GO:0043234, GO:0005838, GO:0044424	protein complex, proteasome regulatory particle, intracellular part
6	GO:0005641	nuclear envelope lumen	7	7	GO:0044428, GO:0005635, GO:0031970	nuclear part, nuclear envelope, organelle envelope lumen
4	GO:0042825	TAP complex	7	7	GO:0044432, GO:0043234, GO:0044425, GO:0042824	endoplasmic reticulum part, protein complex, membrane part, MHC class I peptide loading complex
7	GO:0016272	prefoldin complex	7	7	GO:0043234, GO:0044445	protein complex, cytosolic part
8	GO:0001725	stress fiber	7	7	GO:0032432, GO:0042641	actin filament bundle, actomyosin
8	GO:0000780	condensed nuclear chromosome, centromeric region	10	6.96	GO:0044454, GO:0000779, GO:0000794	nuclear chromosome part, condensed chromosome, centromeric region, condensed nuclear chromosome
8	GO:0000118	histone deacetylase complex	7	6.96	GO:0044451, GO:0043234	nucleoplasm part, protein complex
4	GO:0034358	plasma lipoprotein particle	8	6.96	GO:0005615, GO:0044421, GO:0032994	extracellular space, extracellular region part, protein-lipid complex
8	GO:0035097	histone methyltransferase complex	10	6.92	GO:0044451, GO:0034708	nucleoplasm part, methyltransferase complex
4	GO:0005604	basement membrane	8	6.8	GO:0044421, GO:0044420, GO:0005578	extracellular region part, extracellular matrix part, proteinaceous extracellular matrix
8	GO:0016461	unconventional myosin complex	8	6.8	GO:0016459	myosin complex
4	GO:0032155	cell division site part	10	6.72	GO:0032153, GO:0044464	cell division site, cell part
5	GO:0000307	cyclin-dependent protein kinase holoenzyme complex	7	6.6	GO:0043234, GO:0044424	protein complex, intracellular part
5	GO:0031234	extrinsic to internal side of plasma membrane	11	6.6	GO:0019897, GO:0009898, GO:0044424	extrinsic to plasma membrane, internal side of plasma membrane, intracellular part
7	GO:0000778	condensed nuclear chromosome kinetochore	7	6.6	GO:0044454, GO:0000780, GO:0000777	nuclear chromosome part, condensed nuclear chromosome, centromeric region, condensed chromosome kinetochore
8	GO:0031261	DNA replication preinitiation complex	7	6.6	GO:0044451, GO:0032993	nucleoplasm part, protein-DNA complex
6	GO:0031231	intrinsic to peroxisomal membrane	11	6.6	GO:0005778, GO:0044439, GO:0031300	peroxisomal membrane, peroxisomal part, intrinsic to organelle membrane
5	GO:0005816	spindle pole body	7	6.6	GO:0043234, GO:0000922, GO:0005815	protein complex, spindle pole, microtubule organizing center
2	GO:0019012	virion	11	6.58	GO:0005575	cellular_component
7	GO:0030125	clathrin vesicle coat	9	6.52	GO:0030120, GO:0030665, GO:0030118	vesicle coat, clathrin-coated vesicle membrane, clathrin coat
8	GO:0012507	ER to Golgi transport vesicle membrane	10	6.4	GO:0030662, GO:0030134, GO:0030658	coated vesicle membrane, ER to Golgi transport vesicle, transport vesicle membrane
9	GO:0036126	sperm flagellum	8	6.4	GO:0097223, GO:0031514	sperm part, motile cilium
6	GO:0044798	nuclear transcription factor complex	11	6.36	GO:0044428, GO:0005667	nuclear part, transcription factor complex
7	GO:0005859	muscle myosin complex	9	6.2	GO:0016460, GO:0044449	myosin II complex, contractile fiber part
7	GO:0032432	actin filament bundle	9	6.2	GO:0015629, GO:0044430	actin cytoskeleton, cytoskeletal part
5	GO:0030880	RNA polymerase complex	24	6.14	GO:0043234, GO:0044424	protein complex, intracellular part
9	GO:0001673	male germ cell nucleus	6	6	GO:0043073	germ cell nucleus
6	GO:0071204	histone pre-mRNA 3'end processing complex	6	6	GO:0030529, GO:0044428	ribonucleoprotein complex, nuclear part
6	GO:0005853	eukaryotic translation elongation factor 1 complex	6	6	GO:0044444, GO:0043234	cytoplasmic part, protein complex
8	GO:0044354	macropinosome	6	6	GO:0044352	pinosome
5	GO:0048269	methionine adenosyltransferase complex	6	6	GO:0043234, GO:0044424	protein complex, intracellular part
5	GO:0042575	DNA polymerase complex	10	6	GO:0043234, GO:0044424	protein complex, intracellular part
8	GO:0030670	phagocytic vesicle membrane	6	6	GO:0045335, GO:0030666	phagocytic vesicle, endocytic vesicle membrane
5	GO:0005937	mating projection	10	6	GO:0042995	cell projection
5	GO:0009654	oxygen evolving complex	6	6	GO:0044436, GO:0043234, GO:0044425, GO:0009523	thylakoid part, protein complex, membrane part, photosystem II
6	GO:0005861	troponin complex	6	6	GO:0044449, GO:0043234, GO:0005865, GO:0044430	contractile fiber part, protein complex, striated muscle thin filament, cytoskeletal part
7	GO:0030686	90S preribosome	6	6	GO:0030684	preribosome
9	GO:0005873	plus-end kinesin complex	6	6	GO:0005871	kinesin complex
6	GO:0016235	aggresome	6	6	GO:0016234	inclusion body
6	GO:0005868	cytoplasmic dynein complex	6	6	GO:0030286, GO:0044444	dynein complex, cytoplasmic part
7	GO:0055120	striated muscle dense body	6	6	GO:0044449	contractile fiber part
8	GO:0071942	XPC complex	6	6	GO:0000109	nucleotide-excision repair complex
6	GO:0000235	astral microtubule	6	6	GO:0005881, GO:0005818, GO:0005876	cytoplasmic microtubule, aster, spindle microtubule
5	GO:0019773	proteasome core complex, alpha-subunit complex	6	6	GO:0005839, GO:0043234, GO:0044424	proteasome core complex, protein complex, intracellular part
6	GO:0032389	MutLalpha complex	6	6	GO:0044428, GO:0032300	nuclear part, mismatch repair complex
8	GO:0000795	synaptonemal complex	7	5.8	GO:0044454, GO:0000794	nuclear chromosome part, condensed nuclear chromosome
5	GO:0005818	aster	8	5.6	GO:0005819, GO:0043234, GO:0043232, GO:0044430	spindle, protein complex, intracellular non-membrane-bounded organelle, cytoskeletal part
8	GO:0005700	polytene chromosome	8	5.6	GO:0005694	chromosome
5	GO:0030076	light-harvesting complex	6	5.6	GO:0043234, GO:0044424	protein complex, intracellular part
4	GO:0005934	cellular bud tip	6	5.6	GO:0030427, GO:0005933	site of polarized growth, cellular bud
6	GO:0005761	mitochondrial ribosome	8	5.6	GO:0005759, GO:0000313, GO:0044429	mitochondrial matrix, organellar ribosome, mitochondrial part
5	GO:0022624	proteasome accessory complex	12	5.44	GO:0043234, GO:0044424, GO:0000502	protein complex, intracellular part, proteasome complex
7	GO:0000109	nucleotide-excision repair complex	9	5.4	GO:0044428, GO:0043234	nuclear part, protein complex
5	GO:0031225	anchored to membrane	7	5.4	GO:0031224	intrinsic to membrane
6	GO:0008328	ionotropic glutamate receptor complex	9	5.4	GO:0043235, GO:0005887, GO:0044459, GO:0034702	receptor complex, integral to plasma membrane, plasma membrane part, ion channel complex
4	GO:0034518	RNA cap binding complex	9	5.4	GO:0043234	protein complex
4	GO:0005924	cell-substrate adherens junction	9	5.4	GO:0005912, GO:0030055	adherens junction, cell-substrate junction
6	GO:0045239	tricarboxylic acid cycle enzyme complex	10	5.38	GO:0044444, GO:0043234	cytoplasmic part, protein complex
6	GO:0009527	plastid outer membrane	9	5.32	GO:0031968, GO:0042170	organelle outer membrane, plastid membrane
6	GO:0005746	mitochondrial respiratory chain	8	5.2	GO:0005743, GO:0070469, GO:0044455	mitochondrial inner membrane, respiratory chain, mitochondrial membrane part
5	GO:0032589	neuron projection membrane	8	5.2	GO:0031256, GO:0097458, GO:0043005, GO:0031253	leading edge membrane, neuron part, neuron projection, cell projection membrane
4	GO:0030132	clathrin coat of coated pit	6	5.2	GO:0005905, GO:0044459, GO:0030118	coated pit, plasma membrane part, clathrin coat
9	GO:0000805	X chromosome	6	5.2	GO:0000803	sex chromosome
5	GO:0045263	proton-transporting ATP synthase complex, coupling factor F(o)	6	5.2	GO:0045259, GO:0044424, GO:0033177	proton-transporting ATP synthase complex, intracellular part, proton-transporting two-sector ATPase complex, proton-transporting domain
3	GO:0032994	protein-lipid complex	9	5.18	GO:0032991	macromolecular complex
10	GO:0097208	alveolar lamellar body	7	5	GO:0042599	lamellar body
7	GO:0060293	germ plasm	9	4.92	GO:0045495	pole plasm
5	GO:0034708	methyltransferase complex	12	4.87	GO:0043234, GO:0044424	protein complex, intracellular part
4	GO:0005912	adherens junction	11	4.84	GO:0070161	anchoring junction
5	GO:0033180	proton-transporting V-type ATPase, V1 domain	6	4.8	GO:0033176, GO:0033178	proton-transporting V-type ATPase complex, proton-transporting two-sector ATPase complex, catalytic domain
7	GO:0010369	chromocenter	6	4.8	GO:0044427	chromosomal part
8	GO:0030663	COPI-coated vesicle membrane	8	4.8	GO:0030662, GO:0030660, GO:0030137	coated vesicle membrane, Golgi-associated vesicle membrane, COPI-coated vesicle
6	GO:0031306	intrinsic to mitochondrial outer membrane	8	4.8	GO:0005741, GO:0031300, GO:0044455	mitochondrial outer membrane, intrinsic to organelle membrane, mitochondrial membrane part
8	GO:0016460	myosin II complex	10	4.72	GO:0016459	myosin complex
9	GO:0045334	clathrin-coated endocytic vesicle	7	4.63	GO:0030139, GO:0030136	endocytic vesicle, clathrin-coated vesicle
7	GO:0008278	cohesin complex	6	4.56	GO:0000793, GO:0043234, GO:0044427	condensed chromosome, protein complex, chromosomal part
9	GO:0000930	gamma-tubulin complex	6	4.42	GO:0043234, GO:0044450	protein complex, microtubule organizing center part
4	GO:0043230	extracellular organelle	12	4.32	GO:0044421, GO:0043226	extracellular region part, organelle
9	GO:0042827	platelet dense granule	7	4.2	GO:0030141	secretory granule
8	GO:0032982	myosin filament	7	4.2	GO:0016459	myosin complex
5	GO:0046821	extrachromosomal DNA	7	4.2	GO:0044424	intracellular part
4	GO:0032153	cell division site	10	4.03	GO:0044464	cell part
5	GO:0005903	brush border	6	4	GO:0042995	cell projection
5	GO:0001411	hyphal tip	6	4	GO:0030427	site of polarized growth
8	GO:0008023	transcription elongation factor complex	6	4	GO:0044451, GO:0043234	nucleoplasm part, protein complex
7	GO:0045240	dihydrolipoyl dehydrogenase complex	7	3.96	GO:0045239	tricarboxylic acid cycle enzyme complex
8	GO:0030137	COPI-coated vesicle	9	3.88	GO:0005798, GO:0030135	Golgi-associated vesicle, coated vesicle
7	GO:0044352	pinosome	6	3.6	GO:0005768	endosome
8	GO:0043073	germ cell nucleus	6	3.6	GO:0005634	nucleus
7	GO:0043601	nuclear replisome	6	3.6	GO:0044454, GO:0030894, GO:0043596	nuclear chromosome part, replisome, nuclear replication fork
6	GO:0042646	plastid nucleoid	6	3.6	GO:0044435, GO:0043232, GO:0009532, GO:0009295	plastid part, intracellular non-membrane-bounded organelle, plastid stroma, nucleoid
3	GO:0070161	anchoring junction	12	3.5	GO:0030054	cell junction
3	GO:0030055	cell-substrate junction	9	3.24	GO:0030054	cell junction
9	GO:0042599	lamellar body	7	3	GO:0030141	secretory granule
6	GO:0045495	pole plasm	9	2.95	GO:0005737	cytoplasm
3	GO:0044423	virion part	6	2.64	GO:0005575, GO:0019012	cellular_component, virion
6	GO:0030894	replisome	6	2.16	GO:0032993, GO:0005657, GO:0044427	protein-DNA complex, replication fork, chromosomal part
