# Supplementary material for: De novo assembly and characterization of the transcriptome of the toxic dinoflagellate Karenia brevis
Source: BMC Genomics. 2014 Oct 11;15(1):888. doi: 10.1186/1471-2164-15-888 (PMC4203930; doi:10.1186/1471-2164-15-888)
Supplement: Supplementary file 3 — Additional file 3: SP1 transcriptome molecular function GO annotation. This document contains a full list of the Blast2GO GO molecular function terms assigned to SP1 transcripts. Data are arranged into six tab-separated columns: LevelGO, Term (Acc), Term (Name), #Seq, Score, Parents (Acc), Parents (Name). The Term (Name) and Term (Acc) columns contain the molecular function name and gene ontology ID number, respectively. #Seq lists the number of transcripts that were assigned the cellular component term. LevelGO, Parents (Acc), and Parents (Name) are all related to the hierarchal arrangement of gene ontology terms, where parents on lower levels branch into more specific, higher-level child terms. LevelGO therefore describes the specificity of the molecular function, where higher values are more specific, and the name and ID numbers of all its parents are listed in the Parents (Name) and Parents (Acc) columns. (TXT 161 KB) [file 12864_2014_6563_MOESM3_ESM.txt]

LevelGO	Term(Acc)	Term(Name)	#Seq	Score	Parents(Acc)	Parents(Name)
1	GO:0003674	molecular_function	22554	7169.22
2	GO:0005488	binding	14141	5562.36	GO:0003674	molecular_function
2	GO:0003824	catalytic activity	16387	4923.87	GO:0003674	molecular_function
5	GO:0046872	metal ion binding	6176	3915.71	GO:0043169	cation binding
8	GO:0005524	ATP binding	3847	3847	GO:0035639, GO:0032559, GO:0032550	purine ribonucleoside triphosphate binding, adenyl ribonucleotide binding, purine ribonucleoside binding
3	GO:0043167	ion binding	10283	3236.83	GO:0005488	binding
3	GO:0097159	organic cyclic compound binding	8329	3002.88	GO:0005488	binding
3	GO:1901363	heterocyclic compound binding	8317	2993.25	GO:0005488	binding
6	GO:0032550	purine ribonucleoside binding	4436	2829	GO:0032549, GO:0001883	ribonucleoside binding, purine nucleoside binding
5	GO:0035639	purine ribonucleoside triphosphate binding	4247	2630	GO:1901265, GO:0043168	nucleoside phosphate binding, anion binding
4	GO:0043168	anion binding	5665	2618.56	GO:0043167	ion binding
7	GO:0032559	adenyl ribonucleotide binding	4125	2552.6	GO:0030554, GO:0032555	adenyl nucleotide binding, purine ribonucleotide binding
4	GO:0043169	cation binding	6207	2389.43	GO:0043167	ion binding
4	GO:1901265	nucleoside phosphate binding	6171	2349.72	GO:1901363, GO:0097159	heterocyclic compound binding, organic cyclic compound binding
3	GO:0016740	transferase activity	6696	2247.02	GO:0003824	catalytic activity
3	GO:0016787	hydrolase activity	6771	2241.16	GO:0003824	catalytic activity
3	GO:0005515	protein binding	2854	2195.55	GO:0005488	binding
4	GO:0000166	nucleotide binding	6170	2083.57	GO:0036094, GO:1901265	small molecule binding, nucleoside phosphate binding
4	GO:0003676	nucleic acid binding	2955	2063.8	GO:1901363, GO:0097159	heterocyclic compound binding, organic cyclic compound binding
6	GO:0005509	calcium ion binding	2011	2011	GO:0046872	metal ion binding
7	GO:0008270	zinc ion binding	1850	1850	GO:0046914	transition metal ion binding
6	GO:0032555	purine ribonucleotide binding	4517	1767.4	GO:0017076, GO:0032553	purine nucleotide binding, ribonucleotide binding
3	GO:0016491	oxidoreductase activity	3190	1704.84	GO:0003824	catalytic activity
5	GO:0032549	ribonucleoside binding	4443	1704.4	GO:0001882	nucleoside binding
5	GO:0001883	purine nucleoside binding	4439	1700.4	GO:0001882	nucleoside binding
6	GO:0030554	adenyl nucleotide binding	4196	1599.52	GO:0017076	purine nucleotide binding
6	GO:0046914	transition metal ion binding	2483	1542.72	GO:0046872	metal ion binding
6	GO:0004672	protein kinase activity	2362	1507.13	GO:0016301, GO:0016773	kinase activity, phosphotransferase activity, alcohol group as acceptor
5	GO:0016301	kinase activity	3051	1447.51	GO:0016772	transferase activity, transferring phosphorus-containing groups
3	GO:0036094	small molecule binding	6564	1434.92	GO:0005488	binding
7	GO:0004674	protein serine/threonine kinase activity	1755	1364.43	GO:0004672	protein kinase activity
6	GO:0005216	ion channel activity	2226	1232.23	GO:0022838, GO:0015075	substrate-specific channel activity, ion transmembrane transporter activity
4	GO:0016772	transferase activity, transferring phosphorus-containing groups	3522	1179.5	GO:0016740	transferase activity
5	GO:0017076	purine nucleotide binding	4589	1104.22	GO:0000166	nucleotide binding
5	GO:0032553	ribonucleotide binding	4572	1100.64	GO:0000166	nucleotide binding
5	GO:0016773	phosphotransferase activity, alcohol group as acceptor	2600	1063.74	GO:0016772	transferase activity, transferring phosphorus-containing groups
4	GO:0001882	nucleoside binding	4448	1026.44	GO:1901363, GO:0036094, GO:0097159	heterocyclic compound binding, small molecule binding, organic cyclic compound binding
7	GO:0017111	nucleoside-triphosphatase activity	2002	934.08	GO:0016462	pyrophosphatase activity
5	GO:0003723	RNA binding	1072	864.66	GO:0003676	nucleic acid binding
5	GO:0003677	DNA binding	947	853.54	GO:0003676	nucleic acid binding
7	GO:0005261	cation channel activity	1439	784.92	GO:0008324, GO:0005216	cation transmembrane transporter activity, ion channel activity
5	GO:0008168	methyltransferase activity	1122	777.57	GO:0016741	transferase activity, transferring one-carbon groups
5	GO:0015075	ion transmembrane transporter activity	2993	768.76	GO:0022891	substrate-specific transmembrane transporter activity
5	GO:0022838	substrate-specific channel activity	2229	741.14	GO:0022891, GO:0015267	substrate-specific transmembrane transporter activity, channel activity
8	GO:0022843	voltage-gated cation channel activity	1126	698.73	GO:0005261, GO:0005244	cation channel activity, voltage-gated ion channel activity
4	GO:0016788	hydrolase activity, acting on ester bonds	1843	692.76	GO:0016787	hydrolase activity
6	GO:0016462	pyrophosphatase activity	2056	605	GO:0016818	hydrolase activity, acting on acid anhydrides, in phosphorus-containing anhydrides
9	GO:0005249	voltage-gated potassium channel activity	624	596.32	GO:0005267, GO:0022843	potassium channel activity, voltage-gated cation channel activity
2	GO:0005215	transporter activity	3693	593.11	GO:0003674	molecular_function
8	GO:0005244	voltage-gated ion channel activity	1294	562.12	GO:0022839, GO:0022832	ion gated channel activity, voltage-gated channel activity
5	GO:0070011	peptidase activity, acting on L-amino acid peptides	1229	558.64	GO:0008233	peptidase activity
8	GO:0046873	metal ion transmembrane transporter activity	1659	553.88	GO:0022890	inorganic cation transmembrane transporter activity
4	GO:0022891	substrate-specific transmembrane transporter activity	3096	551.39	GO:0022892, GO:0022857	substrate-specific transporter activity, transmembrane transporter activity
4	GO:0008233	peptidase activity	1436	542.18	GO:0016787	hydrolase activity
3	GO:0022857	transmembrane transporter activity	3389	538.84	GO:0005215	transporter activity
8	GO:0005525	GTP binding	498	498	GO:0032561, GO:0035639, GO:0032550	guanyl ribonucleotide binding, purine ribonucleoside triphosphate binding, purine ribonucleoside binding
5	GO:0016616	oxidoreductase activity, acting on the CH-OH group of donors, NAD or NADP as acceptor	490	481.72	GO:0016614	oxidoreductase activity, acting on CH-OH group of donors
4	GO:0016741	transferase activity, transferring one-carbon groups	1139	477.1	GO:0016740	transferase activity
7	GO:0005506	iron ion binding	477	471.2	GO:0046914	transition metal ion binding
5	GO:0015267	channel activity	2229	465.07	GO:0022803	passive transmembrane transporter activity
8	GO:0016887	ATPase activity	1025	465	GO:0017111	nucleoside-triphosphatase activity
4	GO:0016705	oxidoreductase activity, acting on paired donors, with incorporation or reduction of molecular oxygen	734	457.16	GO:0016491	oxidoreductase activity
6	GO:0008324	cation transmembrane transporter activity	2074	449.76	GO:0015075	ion transmembrane transporter activity
5	GO:0016706	oxidoreductase activity, acting on paired donors, with incorporation or reduction of molecular oxygen, 2-oxoglutarate as one donor, and incorporation of one atom each of oxygen into both donors	499	443.91	GO:0016705, GO:0051213	oxidoreductase activity, acting on paired donors, with incorporation or reduction of molecular oxygen, dioxygenase activity
6	GO:0004175	endopeptidase activity	743	442.84	GO:0070011	peptidase activity, acting on L-amino acid peptides
8	GO:0004683	calmodulin-dependent protein kinase activity	498	442.8	GO:0004674	protein serine/threonine kinase activity
8	GO:0005267	potassium channel activity	706	434.31	GO:0015079, GO:0005261	potassium ion transmembrane transporter activity, cation channel activity
7	GO:0022839	ion gated channel activity	1414	421.99	GO:0022836, GO:0005216	gated channel activity, ion channel activity
8	GO:0015077	monovalent inorganic cation transmembrane transporter activity	1415	420.55	GO:0022890	inorganic cation transmembrane transporter activity
4	GO:0016757	transferase activity, transferring glycosyl groups	832	418.14	GO:0016740	transferase activity
3	GO:0016853	isomerase activity	882	417.65	GO:0003824	catalytic activity
4	GO:0051213	dioxygenase activity	627	407.1	GO:0016491	oxidoreductase activity
3	GO:0022892	substrate-specific transporter activity	3202	406.58	GO:0005215	transporter activity
4	GO:0008092	cytoskeletal protein binding	743	402.11	GO:0005515	protein binding
7	GO:0004721	phosphoprotein phosphatase activity	492	400.99	GO:0016791	phosphatase activity
7	GO:0022890	inorganic cation transmembrane transporter activity	1807	390.19	GO:0008324	cation transmembrane transporter activity
3	GO:0048037	cofactor binding	809	388.44	GO:0005488	binding
3	GO:0016829	lyase activity	775	386.4	GO:0003824	catalytic activity
9	GO:0003777	microtubule motor activity	393	383.8	GO:0003774	motor activity
4	GO:0050662	coenzyme binding	568	381.72	GO:0048037	cofactor binding
6	GO:0016791	phosphatase activity	678	373.79	GO:0042578	phosphoric ester hydrolase activity
5	GO:0016818	hydrolase activity, acting on acid anhydrides, in phosphorus-containing anhydrides	2062	367.8	GO:0016817	hydrolase activity, acting on acid anhydrides
7	GO:0032561	guanyl ribonucleotide binding	571	351.4	GO:0032555, GO:0019001	purine ribonucleotide binding, guanyl nucleotide binding
4	GO:0016746	transferase activity, transferring acyl groups	652	345.72	GO:0016740	transferase activity
7	GO:0004842	ubiquitin-protein ligase activity	346	344	GO:0019787	small conjugating protein ligase activity
4	GO:0005543	phospholipid binding	386	338.65	GO:0008289, GO:0043168	lipid binding, anion binding
7	GO:0022832	voltage-gated channel activity	1294	337.27	GO:0022836	gated channel activity
9	GO:0042623	ATPase activity, coupled	761	335	GO:0016887	ATPase activity
3	GO:0030246	carbohydrate binding	548	333.88	GO:0005488	binding
4	GO:0016614	oxidoreductase activity, acting on CH-OH group of donors	550	333.73	GO:0016491	oxidoreductase activity
3	GO:0016874	ligase activity	941	331.36	GO:0003824	catalytic activity
5	GO:0016747	transferase activity, transferring acyl groups other than amino-acyl groups	483	330.67	GO:0016746	transferase activity, transferring acyl groups
5	GO:0004553	hydrolase activity, hydrolyzing O-glycosyl compounds	501	325.06	GO:0016798	hydrolase activity, acting on glycosyl bonds
4	GO:0016817	hydrolase activity, acting on acid anhydrides	2080	324.04	GO:0016787	hydrolase activity
8	GO:0005262	calcium channel activity	435	321.74	GO:0015085, GO:0005261	calcium ion transmembrane transporter activity, cation channel activity
5	GO:0003779	actin binding	327	311.2	GO:0008092	cytoskeletal protein binding
8	GO:0005272	sodium channel activity	418	308.56	GO:0015081, GO:0005261	sodium ion transmembrane transporter activity, cation channel activity
4	GO:0016798	hydrolase activity, acting on glycosyl bonds	637	305.14	GO:0016787	hydrolase activity
5	GO:0052689	carboxylic ester hydrolase activity	278	300.78	GO:0016788	hydrolase activity, acting on ester bonds
3	GO:0004871	signal transducer activity	553	300.33	GO:0060089	molecular transducer activity
8	GO:0003774	motor activity	469	298.6	GO:0017111	nucleoside-triphosphatase activity
5	GO:0042578	phosphoric ester hydrolase activity	867	287.69	GO:0016788	hydrolase activity, acting on ester bonds
9	GO:0015079	potassium ion transmembrane transporter activity	763	286.39	GO:0046873, GO:0015077	metal ion transmembrane transporter activity, monovalent inorganic cation transmembrane transporter activity
6	GO:0004252	serine-type endopeptidase activity	286	286	GO:0008236, GO:0004175	serine-type peptidase activity, endopeptidase activity
5	GO:0008236	serine-type peptidase activity	394	280.92	GO:0017171, GO:0070011	serine hydrolase activity, peptidase activity, acting on L-amino acid peptides
4	GO:0022803	passive transmembrane transporter activity	2229	279.04	GO:0022857	transmembrane transporter activity
9	GO:0015081	sodium ion transmembrane transporter activity	564	274.72	GO:0046873, GO:0015077	metal ion transmembrane transporter activity, monovalent inorganic cation transmembrane transporter activity
4	GO:0042802	identical protein binding	351	272.6	GO:0005515	protein binding
5	GO:0042626	ATPase activity, coupled to transmembrane movement of substances	377	272.28	GO:0016820, GO:0043492, GO:0015405	hydrolase activity, acting on acid anhydrides, catalyzing transmembrane movement of substances, ATPase activity, coupled to movement of substances, P-P-bond-hydrolysis-driven transmembrane transporter activity
5	GO:0003755	peptidyl-prolyl cis-trans isomerase activity	264	264	GO:0016859	cis-trans isomerase activity
9	GO:0005248	voltage-gated sodium channel activity	264	257.6	GO:0005272, GO:0022843	sodium channel activity, voltage-gated cation channel activity
5	GO:0031418	L-ascorbic acid binding	256	256	GO:0048029, GO:0031406, GO:0019842	monosaccharide binding, carboxylic acid binding, vitamin binding
9	GO:0015085	calcium ion transmembrane transporter activity	561	255.68	GO:0046873, GO:0072509	metal ion transmembrane transporter activity, divalent inorganic cation transmembrane transporter activity
6	GO:0022836	gated channel activity	1414	253.19	GO:0015267	channel activity
8	GO:0043531	ADP binding	253	253	GO:0032559, GO:0043168, GO:0032550	adenyl ribonucleotide binding, anion binding, purine ribonucleoside binding
10	GO:0008026	ATP-dependent helicase activity	279	252.76	GO:0042623, GO:0070035	ATPase activity, coupled, purine NTP-dependent helicase activity
2	GO:0009055	electron carrier activity	254	252	GO:0003674	molecular_function
8	GO:0004386	helicase activity	439	249.2	GO:0017111	nucleoside-triphosphatase activity
4	GO:0019842	vitamin binding	409	245.4	GO:0036094	small molecule binding
6	GO:0000287	magnesium ion binding	243	243	GO:0046872	metal ion binding
2	GO:0005198	structural molecule activity	357	241.34	GO:0003674	molecular_function
3	GO:0008289	lipid binding	444	237.93	GO:0005488	binding
6	GO:0008017	microtubule binding	241	236.2	GO:0015631	tubulin binding
5	GO:0031406	carboxylic acid binding	472	228.69	GO:0043168	anion binding
6	GO:0008234	cysteine-type peptidase activity	331	227.72	GO:0070011	peptidase activity, acting on L-amino acid peptides
6	GO:0008757	S-adenosylmethionine-dependent methyltransferase activity	474	214.06	GO:0008168	methyltransferase activity
6	GO:0019787	small conjugating protein ligase activity	355	213.6	GO:0016881	acid-amino acid ligase activity
5	GO:0004518	nuclease activity	419	212.25	GO:0016788	hydrolase activity, acting on ester bonds
6	GO:0019001	guanyl nucleotide binding	571	210.84	GO:0017076	purine nucleotide binding
4	GO:0019899	enzyme binding	390	207.71	GO:0005515	protein binding
8	GO:0004722	protein serine/threonine phosphatase activity	212	207.52	GO:0004721	phosphoprotein phosphatase activity
5	GO:0020037	heme binding	205	205	GO:0046906	tetrapyrrole binding
4	GO:0005516	calmodulin binding	202	202	GO:0005515	protein binding
9	GO:0005245	voltage-gated calcium channel activity	232	201.96	GO:0005262, GO:0022843	calcium channel activity, voltage-gated cation channel activity
6	GO:0003950	NAD+ ADP-ribosyltransferase activity	200	200	GO:0016763	transferase activity, transferring pentosyl groups
4	GO:0046983	protein dimerization activity	276	196.8	GO:0005515	protein binding
5	GO:0050660	flavin adenine dinucleotide binding	202	196	GO:0000166, GO:0050662, GO:0043168	nucleotide binding, coenzyme binding, anion binding
5	GO:0042803	protein homodimerization activity	196	196	GO:0046983, GO:0042802	protein dimerization activity, identical protein binding
3	GO:0003735	structural constituent of ribosome	193	193	GO:0005198	structural molecule activity
4	GO:0030170	pyridoxal phosphate binding	192	192	GO:0048037, GO:0043168	cofactor binding, anion binding
5	GO:0016702	oxidoreductase activity, acting on single donors with incorporation of molecular oxygen, incorporation of two atoms of oxygen	196	190.92	GO:0016701, GO:0051213	oxidoreductase activity, acting on single donors with incorporation of molecular oxygen, dioxygenase activity
5	GO:0016881	acid-amino acid ligase activity	433	189.36	GO:0016879	ligase activity, forming carbon-nitrogen bonds
10	GO:0043492	ATPase activity, coupled to movement of substances	380	183.77	GO:0042623	ATPase activity, coupled
2	GO:0060089	molecular transducer activity	553	180.2	GO:0003674	molecular_function
5	GO:0016758	transferase activity, transferring hexosyl groups	359	179.95	GO:0016757	transferase activity, transferring glycosyl groups
8	GO:0003924	GTPase activity	179	179	GO:0017111	nucleoside-triphosphatase activity
8	GO:0072509	divalent inorganic cation transmembrane transporter activity	599	176.69	GO:0022890	inorganic cation transmembrane transporter activity
6	GO:0015405	P-P-bond-hydrolysis-driven transmembrane transporter activity	395	175.73	GO:0015399	primary active transmembrane transporter activity
5	GO:0016779	nucleotidyltransferase activity	329	174.42	GO:0016772	transferase activity, transferring phosphorus-containing groups
5	GO:0016763	transferase activity, transferring pentosyl groups	275	174.38	GO:0016757	transferase activity, transferring glycosyl groups
5	GO:0008603	cAMP-dependent protein kinase regulator activity	174	174	GO:0019887	protein kinase regulator activity
5	GO:0015631	tubulin binding	268	173.92	GO:0008092	cytoskeletal protein binding
4	GO:0016820	hydrolase activity, acting on acid anhydrides, catalyzing transmembrane movement of substances	385	171.37	GO:0016817, GO:0022857	hydrolase activity, acting on acid anhydrides, transmembrane transporter activity
4	GO:0051082	unfolded protein binding	171	171	GO:0005515	protein binding
4	GO:0017171	serine hydrolase activity	396	170.55	GO:0016787	hydrolase activity
4	GO:0016879	ligase activity, forming carbon-nitrogen bonds	525	166.96	GO:0016874	ligase activity
6	GO:0008237	metallopeptidase activity	245	163.72	GO:0070011	peptidase activity, acting on L-amino acid peptides
8	GO:0004725	protein tyrosine phosphatase activity	165	163.4	GO:0004721	phosphoprotein phosphatase activity
6	GO:0015035	protein disulfide oxidoreductase activity	162	162	GO:0015036	disulfide oxidoreductase activity
6	GO:0008238	exopeptidase activity	259	159.8	GO:0070011	peptidase activity, acting on L-amino acid peptides
4	GO:0048029	monosaccharide binding	264	159.8	GO:0030246	carbohydrate binding
4	GO:0016859	cis-trans isomerase activity	266	159.6	GO:0016853	isomerase activity
7	GO:0004713	protein tyrosine kinase activity	177	158.52	GO:0004672	protein kinase activity
4	GO:0016627	oxidoreductase activity, acting on the CH-CH group of donors	319	156.7	GO:0016491	oxidoreductase activity
7	GO:0004197	cysteine-type endopeptidase activity	177	156.6	GO:0008234, GO:0004175	cysteine-type peptidase activity, endopeptidase activity
4	GO:0004497	monooxygenase activity	196	152.12	GO:0016491	oxidoreductase activity
6	GO:0032440	2-alkenal reductase [NAD(P)] activity	152	152	GO:0016628	oxidoreductase activity, acting on the CH-CH group of donors, NAD or NADP as acceptor
9	GO:0070035	purine NTP-dependent helicase activity	279	151.66	GO:0004386	helicase activity
4	GO:0016849	phosphorus-oxygen lyase activity	179	149.6	GO:0016829	lyase activity
4	GO:0016667	oxidoreductase activity, acting on a sulfur group of donors	313	142.58	GO:0016491	oxidoreductase activity
8	GO:0018024	histone-lysine N-methyltransferase activity	142	140.2	GO:0016279, GO:0042054	protein-lysine N-methyltransferase activity, histone methyltransferase activity
6	GO:0008276	protein methyltransferase activity	254	135.96	GO:0008168	methyltransferase activity
4	GO:0031072	heat shock protein binding	148	135.6	GO:0005515	protein binding
4	GO:0046906	tetrapyrrole binding	219	133.4	GO:1901363, GO:0097159	heterocyclic compound binding, organic cyclic compound binding
5	GO:0008483	transaminase activity	138	133.32	GO:0016769	transferase activity, transferring nitrogenous groups
6	GO:0004519	endonuclease activity	198	133.19	GO:0004518	nuclease activity
4	GO:0022804	active transmembrane transporter activity	771	132.91	GO:0022857	transmembrane transporter activity
5	GO:0016628	oxidoreductase activity, acting on the CH-CH group of donors, NAD or NADP as acceptor	214	132.6	GO:0016627	oxidoreductase activity, acting on the CH-CH group of donors
3	GO:0003700	sequence-specific DNA binding transcription factor activity	138	131.86	GO:0001071	nucleic acid binding transcription factor activity
5	GO:0051287	NAD binding	155	127	GO:0000166, GO:0050662	nucleotide binding, coenzyme binding
6	GO:0043565	sequence-specific DNA binding	140	124.06	GO:0003677	DNA binding
4	GO:0031177	phosphopantetheine binding	124	124	GO:0019842, GO:0033218, GO:0072341	vitamin binding, amide binding, modified amino acid binding
7	GO:0004190	aspartic-type endopeptidase activity	125	123.8	GO:0070001, GO:0004175	aspartic-type peptidase activity, endopeptidase activity
6	GO:0019901	protein kinase binding	133	122.8	GO:0019900	kinase binding
4	GO:0019887	protein kinase regulator activity	199	122.19	GO:0019207	kinase regulator activity
4	GO:0016701	oxidoreductase activity, acting on single donors with incorporation of molecular oxygen	201	121.75	GO:0016491	oxidoreductase activity
4	GO:0016810	hydrolase activity, acting on carbon-nitrogen (but not peptide) bonds	239	117.33	GO:0016787	hydrolase activity
7	GO:0004222	metalloendopeptidase activity	117	117	GO:0008237, GO:0004175	metallopeptidase activity, endopeptidase activity
4	GO:0051536	iron-sulfur cluster binding	162	116.8	GO:0051540	metal cluster binding
8	GO:0008138	protein tyrosine/serine/threonine phosphatase activity	131	115.4	GO:0004721	phosphoprotein phosphatase activity
3	GO:0033218	amide binding	215	113.78	GO:0005488	binding
9	GO:0015078	hydrogen ion transmembrane transporter activity	186	112.41	GO:0015077	monovalent inorganic cation transmembrane transporter activity
7	GO:0016279	protein-lysine N-methyltransferase activity	170	112.12	GO:0008276, GO:0016278	protein methyltransferase activity, lysine N-methyltransferase activity
2	GO:0030234	enzyme regulator activity	513	111.82	GO:0003674	molecular_function
6	GO:0008135	translation factor activity, nucleic acid binding	179	110.01	GO:0003723	RNA binding
5	GO:0016836	hydro-lyase activity	167	109.32	GO:0016835	carbon-oxygen lyase activity
5	GO:0015291	secondary active transmembrane transporter activity	388	108.47	GO:0022804	active transmembrane transporter activity
4	GO:0016651	oxidoreductase activity, acting on NAD(P)H	277	107.42	GO:0016491	oxidoreductase activity
3	GO:0038023	signaling receptor activity	229	106.77	GO:0004871, GO:0004872	signal transducer activity, receptor activity
7	GO:0019829	cation-transporting ATPase activity	133	105.88	GO:0008324, GO:0042625	cation transmembrane transporter activity, ATPase activity, coupled to transmembrane movement of ions
6	GO:0004312	fatty acid synthase activity	134	105.68	GO:0016747	transferase activity, transferring acyl groups other than amino-acyl groups
5	GO:0015399	primary active transmembrane transporter activity	395	105.44	GO:0022804	active transmembrane transporter activity
7	GO:0042054	histone methyltransferase activity	171	101.28	GO:0008276	protein methyltransferase activity
9	GO:0016905	myosin heavy chain kinase activity	101	101	GO:0004683	calmodulin-dependent protein kinase activity
5	GO:0030551	cyclic nucleotide binding	152	101	GO:0000166	nucleotide binding
6	GO:0016597	amino acid binding	195	100.88	GO:0031406	carboxylic acid binding
7	GO:0003743	translation initiation factor activity	100	100	GO:0008135	translation factor activity, nucleic acid binding
5	GO:0015036	disulfide oxidoreductase activity	166	99.6	GO:0016667	oxidoreductase activity, acting on a sulfur group of donors
5	GO:0016298	lipase activity	187	99.1	GO:0016788	hydrolase activity, acting on ester bonds
6	GO:0008170	N-methyltransferase activity	261	98.17	GO:0008168	methyltransferase activity
9	GO:0004692	cGMP-dependent protein kinase activity	98	98	GO:0004690	cyclic nucleotide-dependent protein kinase activity
6	GO:0008081	phosphoric diester hydrolase activity	185	96.16	GO:0042578	phosphoric ester hydrolase activity
6	GO:0003729	mRNA binding	116	95.56	GO:0003723	RNA binding
6	GO:0004527	exonuclease activity	162	95.43	GO:0004518	nuclease activity
7	GO:0008080	N-acetyltransferase activity	125	95.22	GO:0016410, GO:0016407	N-acyltransferase activity, acetyltransferase activity
6	GO:0015297	antiporter activity	234	95.13	GO:0015291	secondary active transmembrane transporter activity
6	GO:0004221	ubiquitin thiolesterase activity	94	94	GO:0016790	thiolester hydrolase activity
5	GO:0009982	pseudouridine synthase activity	94	94	GO:0016866	intramolecular transferase activity
2	GO:0004872	receptor activity	266	93.18	GO:0003674	molecular_function
4	GO:0016835	carbon-oxygen lyase activity	218	93.17	GO:0016829	lyase activity
5	GO:0016811	hydrolase activity, acting on carbon-nitrogen (but not peptide) bonds, in linear amides	122	92.22	GO:0016810	hydrolase activity, acting on carbon-nitrogen (but not peptide) bonds
6	GO:0031625	ubiquitin protein ligase binding	92	92	GO:0044389	small conjugating protein ligase binding
7	GO:0005351	sugar:hydrogen symporter activity	91	91.2	GO:0005402, GO:0015295	cation:sugar symporter activity, solute:hydrogen symporter activity
4	GO:0005102	receptor binding	152	89.54	GO:0005515	protein binding
5	GO:0016620	oxidoreductase activity, acting on the aldehyde or oxo group of donors, NAD or NADP as acceptor	120	87.12	GO:0016903	oxidoreductase activity, acting on the aldehyde or oxo group of donors
5	GO:0016790	thiolester hydrolase activity	143	86.75	GO:0016788	hydrolase activity, acting on ester bonds
4	GO:0019904	protein domain specific binding	111	86.24	GO:0005515	protein binding
7	GO:0004177	aminopeptidase activity	87	86.2	GO:0008238	exopeptidase activity
7	GO:0072341	modified amino acid binding	143	85.8	GO:0016597	amino acid binding
6	GO:0004709	MAP kinase kinase kinase activity	84	83.6	GO:0004702	receptor signaling protein serine/threonine kinase activity
6	GO:0008509	anion transmembrane transporter activity	290	82.48	GO:0015075	ion transmembrane transporter activity
4	GO:0016866	intramolecular transferase activity	150	81.75	GO:0016853	isomerase activity
5	GO:0019900	kinase binding	141	81.68	GO:0019899	enzyme binding
6	GO:0004812	aminoacyl-tRNA ligase activity	109	81.2	GO:0016876	ligase activity, forming aminoacyl-tRNA and related compounds
6	GO:0004673	protein histidine kinase activity	112	80.8	GO:0004672, GO:0016775	protein kinase activity, phosphotransferase activity, nitrogenous group as acceptor
6	GO:0016407	acetyltransferase activity	169	80.69	GO:0016747	transferase activity, transferring acyl groups other than amino-acyl groups
5	GO:0005083	small GTPase regulator activity	161	80.38	GO:0030695	GTPase regulator activity
4	GO:0016769	transferase activity, transferring nitrogenous groups	139	80.35	GO:0016740	transferase activity
6	GO:0042625	ATPase activity, coupled to transmembrane movement of ions	150	80.05	GO:0015075, GO:0042626	ion transmembrane transporter activity, ATPase activity, coupled to transmembrane movement of substances
8	GO:0015276	ligand-gated ion channel activity	166	79.74	GO:0022839, GO:0022834	ion gated channel activity, ligand-gated channel activity
2	GO:0001071	nucleic acid binding transcription factor activity	138	79.11	GO:0003674	molecular_function
5	GO:0004702	receptor signaling protein serine/threonine kinase activity	129	78.52	GO:0004674, GO:0005057	protein serine/threonine kinase activity, receptor signaling protein activity
4	GO:0000155	phosphorelay sensor kinase activity	78	78	GO:0004673, GO:0038023	protein histidine kinase activity, signaling receptor activity
6	GO:0047879	erythronolide synthase activity	78	78	GO:0016747	transferase activity, transferring acyl groups other than amino-acyl groups
5	GO:0008194	UDP-glycosyltransferase activity	175	77.46	GO:0016757	transferase activity, transferring glycosyl groups
3	GO:0019207	kinase regulator activity	205	77.32	GO:0030234	enzyme regulator activity
4	GO:0004016	adenylate cyclase activity	77	77	GO:0016849, GO:0009975	phosphorus-oxygen lyase activity, cyclase activity
6	GO:0003960	NADPH:quinone reductase activity	77	77	GO:0016655	oxidoreductase activity, acting on NAD(P)H, quinone or similar compound as acceptor
3	GO:0008047	enzyme activator activity	191	76.42	GO:0030234	enzyme regulator activity
3	GO:0003682	chromatin binding	78	76.4	GO:0005488	binding
5	GO:0050661	NADP binding	81	76.2	GO:0000166, GO:0050662	nucleotide binding, coenzyme binding
5	GO:0005528	FK506 binding	76	76	GO:0005527	macrolide binding
7	GO:0005507	copper ion binding	75	75	GO:0046914	transition metal ion binding
6	GO:0004806	triglyceride lipase activity	75	75	GO:0052689, GO:0016298	carboxylic ester hydrolase activity, lipase activity
4	GO:0008134	transcription factor binding	91	74.88	GO:0005515	protein binding
3	GO:0004601	peroxidase activity	84	74.8	GO:0016209, GO:0016684	antioxidant activity, oxidoreductase activity, acting on peroxide as acceptor
7	GO:0004712	protein serine/threonine/tyrosine kinase activity	78	74.8	GO:0004672	protein kinase activity
5	GO:0016671	oxidoreductase activity, acting on a sulfur group of donors, disulfide as acceptor	80	74.4	GO:0016667	oxidoreductase activity, acting on a sulfur group of donors
6	GO:0070001	aspartic-type peptidase activity	125	74.28	GO:0070011	peptidase activity, acting on L-amino acid peptides
4	GO:0044325	ion channel binding	74	74	GO:0005515	protein binding
5	GO:0008146	sulfotransferase activity	98	73.96	GO:0016782	transferase activity, transferring sulfur-containing groups
6	GO:0004620	phospholipase activity	101	73.84	GO:0016298	lipase activity
8	GO:0004114	3',5'-cyclic-nucleotide phosphodiesterase activity	82	73.68	GO:0004112	cyclic-nucleotide phosphodiesterase activity
6	GO:0050580	2,5-didehydrogluconate reductase activity	73	73	GO:0016616	oxidoreductase activity, acting on the CH-OH group of donors, NAD or NADP as acceptor
6	GO:0030552	cAMP binding	73	73	GO:0032559, GO:0030551, GO:0043168	adenyl ribonucleotide binding, cyclic nucleotide binding, anion binding
6	GO:0016408	C-acyltransferase activity	74	72.6	GO:0016747	transferase activity, transferring acyl groups other than amino-acyl groups
2	GO:0016209	antioxidant activity	122	72.48	GO:0003674	molecular_function
4	GO:0016765	transferase activity, transferring alkyl or aryl (other than methyl) groups	116	72.13	GO:0016740	transferase activity
6	GO:0030553	cGMP binding	72	72	GO:0032561, GO:0030551, GO:0043168	guanyl ribonucleotide binding, cyclic nucleotide binding, anion binding
6	GO:0004467	long-chain fatty acid-CoA ligase activity	72	72	GO:0015645	fatty acid ligase activity
8	GO:0004690	cyclic nucleotide-dependent protein kinase activity	116	72	GO:0004674	protein serine/threonine kinase activity
3	GO:0009975	cyclase activity	109	71.36	GO:0003824	catalytic activity
4	GO:0030695	GTPase regulator activity	195	70.43	GO:0060589	nucleoside-triphosphatase regulator activity
4	GO:0005096	GTPase activator activity	128	70.34	GO:0030695, GO:0008047	GTPase regulator activity, enzyme activator activity
3	GO:0051540	metal cluster binding	162	70.08	GO:0005488	binding
6	GO:0070403	NAD+ binding	70	70	GO:0051287, GO:0043168	NAD binding, anion binding
8	GO:0015491	cation:cation antiporter activity	147	69.24	GO:0015298	solute:cation antiporter activity
7	GO:0004180	carboxypeptidase activity	96	69.2	GO:0008238	exopeptidase activity
10	GO:0005432	calcium:sodium antiporter activity	69	69	GO:0015368, GO:0015081	calcium:cation antiporter activity, sodium ion transmembrane transporter activity
7	GO:0003746	translation elongation factor activity	69	69	GO:0008135	translation factor activity, nucleic acid binding
6	GO:0003684	damaged DNA binding	70	68.72	GO:0003677	DNA binding
9	GO:0015368	calcium:cation antiporter activity	99	68.4	GO:0015085, GO:0015491	calcium ion transmembrane transporter activity, cation:cation antiporter activity
5	GO:0035091	phosphatidylinositol binding	80	68.08	GO:0005543	phospholipid binding
7	GO:0004314	[acyl-carrier-protein] S-malonyltransferase activity	68	68	GO:0016419, GO:0004312	S-malonyltransferase activity, fatty acid synthase activity
6	GO:0016174	NAD(P)H oxidase activity	68	68	GO:0050664	oxidoreductase activity, acting on NAD(P)H, oxygen as acceptor
4	GO:0016830	carbon-carbon lyase activity	152	67.75	GO:0016829	lyase activity
8	GO:0015299	solute:hydrogen antiporter activity	99	67.68	GO:0015298, GO:0015078	solute:cation antiporter activity, hydrogen ion transmembrane transporter activity
7	GO:0016278	lysine N-methyltransferase activity	170	67.27	GO:0008757, GO:0008170	S-adenosylmethionine-dependent methyltransferase activity, N-methyltransferase activity
6	GO:0004091	carboxylesterase activity	67	67	GO:0052689	carboxylic ester hydrolase activity
6	GO:0003756	protein disulfide isomerase activity	67	67	GO:0016864, GO:0016862	intramolecular oxidoreductase activity, transposing S-S bonds, intramolecular oxidoreductase activity, interconverting keto- and enol-groups
5	GO:0046982	protein heterodimerization activity	67	67	GO:0046983	protein dimerization activity
7	GO:0008408	3'-5' exonuclease activity	82	66.08	GO:0004527	exonuclease activity
6	GO:0004043	L-aminoadipate-semialdehyde dehydrogenase activity	66	66	GO:0016620	oxidoreductase activity, acting on the aldehyde or oxo group of donors, NAD or NADP as acceptor
7	GO:0015103	inorganic anion transmembrane transporter activity	152	65.38	GO:0008509	anion transmembrane transporter activity
6	GO:0004022	alcohol dehydrogenase (NAD) activity	66	64.4	GO:0016616	oxidoreductase activity, acting on the CH-OH group of donors, NAD or NADP as acceptor
7	GO:0030145	manganese ion binding	64	64	GO:0046914	transition metal ion binding
4	GO:0016903	oxidoreductase activity, acting on the aldehyde or oxo group of donors	135	62.99	GO:0016491	oxidoreductase activity
6	GO:0010181	FMN binding	62	62	GO:0050662, GO:0043168, GO:0032553	coenzyme binding, anion binding, ribonucleotide binding
4	GO:0042277	peptide binding	87	61.64	GO:0033218	amide binding
5	GO:0016655	oxidoreductase activity, acting on NAD(P)H, quinone or similar compound as acceptor	109	61.56	GO:0016651	oxidoreductase activity, acting on NAD(P)H
7	GO:0016274	protein-arginine N-methyltransferase activity	39	61.36	GO:0008276, GO:0016273	protein methyltransferase activity, arginine N-methyltransferase activity
7	GO:0015298	solute:cation antiporter activity	180	61.34	GO:0008324, GO:0015297	cation transmembrane transporter activity, antiporter activity
4	GO:0016782	transferase activity, transferring sulfur-containing groups	144	61.18	GO:0016740	transferase activity
3	GO:0008144	drug binding	114	61.16	GO:0005488	binding
6	GO:0050253	retinyl-palmitate esterase activity	61	61	GO:0052689	carboxylic ester hydrolase activity
6	GO:0005097	Rab GTPase activator activity	61	61	GO:0005099	Ras GTPase activator activity
5	GO:2001070	starch binding	60	60	GO:0030247	polysaccharide binding
12	GO:0005251	delayed rectifier potassium channel activity	60	60	GO:0005249	voltage-gated potassium channel activity
4	GO:0015144	carbohydrate transmembrane transporter activity	126	59.67	GO:1901476, GO:0022891	carbohydrate transporter activity, substrate-specific transmembrane transporter activity
5	GO:0016776	phosphotransferase activity, phosphate group as acceptor	87	59.6	GO:0016772	transferase activity, transferring phosphorus-containing groups
6	GO:0016410	N-acyltransferase activity	128	59.53	GO:0016747	transferase activity, transferring acyl groups other than amino-acyl groups
6	GO:0008173	RNA methyltransferase activity	139	59.01	GO:0008168	methyltransferase activity
3	GO:0005200	structural constituent of cytoskeleton	58	58	GO:0005198	structural molecule activity
6	GO:0004316	3-oxoacyl-[acyl-carrier-protein] reductase (NADPH) activity	58	58	GO:0016616, GO:0004312	oxidoreductase activity, acting on the CH-OH group of donors, NAD or NADP as acceptor, fatty acid synthase activity
6	GO:0019205	nucleobase-containing compound kinase activity	102	57.63	GO:0016301	kinase activity
6	GO:0008113	peptide-methionine (S)-S-oxide reductase activity	57	57	GO:0016671	oxidoreductase activity, acting on a sulfur group of donors, disulfide as acceptor
4	GO:0004888	transmembrane signaling receptor activity	126	56.94	GO:0038023	signaling receptor activity
12	GO:0008331	high voltage-gated calcium channel activity	56	56	GO:0005245	voltage-gated calcium channel activity
5	GO:0051537	2 iron, 2 sulfur cluster binding	56	56	GO:0051536	iron-sulfur cluster binding
3	GO:0060589	nucleoside-triphosphatase regulator activity	230	55.5	GO:0030234	enzyme regulator activity
8	GO:0015295	solute:hydrogen symporter activity	91	55.32	GO:0015294	solute:cation symporter activity
5	GO:0044389	small conjugating protein ligase binding	92	55.2	GO:0019899	enzyme binding
4	GO:0005319	lipid transporter activity	81	54.88	GO:0022892	substrate-specific transporter activity
6	GO:0005402	cation:sugar symporter activity	91	54.72	GO:0051119, GO:0015294	sugar transmembrane transporter activity, solute:cation symporter activity
6	GO:0008171	O-methyltransferase activity	97	54.72	GO:0008168	methyltransferase activity
7	GO:0003988	acetyl-CoA C-acyltransferase activity	58	54.4	GO:0016408	C-acyltransferase activity
7	GO:0003887	DNA-directed DNA polymerase activity	54	54	GO:0034061	DNA polymerase activity
4	GO:0000156	phosphorelay response regulator activity	54	54	GO:0004871	signal transducer activity
4	GO:0015238	drug transmembrane transporter activity	69	53	GO:0022857, GO:0090484	transmembrane transporter activity, drug transporter activity
4	GO:0032403	protein complex binding	69	52.76	GO:0005515	protein binding
8	GO:0004402	histone acetyltransferase activity	52	52.08	GO:0008080	N-acetyltransferase activity
5	GO:0051539	4 iron, 4 sulfur cluster binding	52	52	GO:0051536	iron-sulfur cluster binding
8	GO:0004198	calcium-dependent cysteine-type endopeptidase activity	51	51	GO:0004197	cysteine-type endopeptidase activity
7	GO:0004321	fatty-acyl-CoA synthase activity	51	51	GO:0016408	C-acyltransferase activity
5	GO:0016775	phosphotransferase activity, nitrogenous group as acceptor	115	50.28	GO:0016772	transferase activity, transferring phosphorus-containing groups
5	GO:0015645	fatty acid ligase activity	78	50.2	GO:0016877	ligase activity, forming carbon-sulfur bonds
7	GO:0008422	beta-glucosidase activity	57	50.2	GO:0015926	glucosidase activity
10	GO:0008094	DNA-dependent ATPase activity	78	50	GO:0042623	ATPase activity, coupled
4	GO:0030247	polysaccharide binding	76	50	GO:0001871, GO:0030246	pattern binding, carbohydrate binding
6	GO:0019843	rRNA binding	51	49.8	GO:0003723	RNA binding
6	GO:0008374	O-acyltransferase activity	89	49.64	GO:0016747	transferase activity, transferring acyl groups other than amino-acyl groups
7	GO:0004112	cyclic-nucleotide phosphodiesterase activity	91	49.61	GO:0008081	phosphoric diester hydrolase activity
5	GO:0016876	ligase activity, forming aminoacyl-tRNA and related compounds	110	49.32	GO:0016875	ligase activity, forming carbon-oxygen bonds
9	GO:0005230	extracellular ligand-gated ion channel activity	60	49.33	GO:0015276	ligand-gated ion channel activity
4	GO:0016860	intramolecular oxidoreductase activity	131	48.24	GO:0016853	isomerase activity
7	GO:0008514	organic anion transmembrane transporter activity	135	48.14	GO:0008509	anion transmembrane transporter activity
4	GO:0005057	receptor signaling protein activity	130	48.11	GO:0004871	signal transducer activity
6	GO:0003939	L-iditol 2-dehydrogenase activity	48	48	GO:0016616	oxidoreductase activity, acting on the CH-OH group of donors, NAD or NADP as acceptor
7	GO:0022834	ligand-gated channel activity	166	47.84	GO:0022836	gated channel activity
4	GO:0008565	protein transporter activity	54	47.54	GO:0022892	substrate-specific transporter activity
5	GO:0043130	ubiquitin binding	60	47.44	GO:0032182	small conjugating protein binding
8	GO:0005221	intracellular cyclic nucleotide activated cation channel activity	52	47.4	GO:0043855, GO:0005261, GO:0005217	cyclic nucleotide-gated ion channel activity, cation channel activity, intracellular ligand-gated ion channel activity
9	GO:0003678	DNA helicase activity	61	47.28	GO:0004386	helicase activity
4	GO:0051087	chaperone binding	47	47	GO:0005515	protein binding
6	GO:0046526	D-xylulose reductase activity	47	47	GO:0031320, GO:0016616	hexitol dehydrogenase activity, oxidoreductase activity, acting on the CH-OH group of donors, NAD or NADP as acceptor
6	GO:0050637	lovastatin nonaketide synthase activity	47	47	GO:0016747	transferase activity, transferring acyl groups other than amino-acyl groups
9	GO:0005451	monovalent cation:hydrogen antiporter activity	59	47	GO:0015491, GO:0015299	cation:cation antiporter activity, solute:hydrogen antiporter activity
5	GO:0051119	sugar transmembrane transporter activity	104	46.78	GO:0015144	carbohydrate transmembrane transporter activity
4	GO:0005527	macrolide binding	77	46.6	GO:1901363, GO:0008144, GO:0097159	heterocyclic compound binding, drug binding, organic cyclic compound binding
6	GO:0015926	glucosidase activity	86	46.36	GO:0004553	hydrolase activity, hydrolyzing O-glycosyl compounds
6	GO:0018454	acetoacetyl-CoA reductase activity	46	46	GO:0016616	oxidoreductase activity, acting on the CH-OH group of donors, NAD or NADP as acceptor
6	GO:0008476	protein-tyrosine sulfotransferase activity	45	45	GO:0008146	sulfotransferase activity
4	GO:0016684	oxidoreductase activity, acting on peroxide as acceptor	84	44.88	GO:0016491	oxidoreductase activity
7	GO:0008235	metalloexopeptidase activity	61	44.2	GO:0008238, GO:0008237	exopeptidase activity, metallopeptidase activity
6	GO:0000049	tRNA binding	44	44	GO:0003723	RNA binding
6	GO:0051393	alpha-actinin binding	56	44	GO:0042805	actinin binding
7	GO:0003899	DNA-directed RNA polymerase activity	44	43.6	GO:0034062	RNA polymerase activity
6	GO:0043566	structure-specific DNA binding	52	43.27	GO:0003677	DNA binding
6	GO:0034061	DNA polymerase activity	72	43.12	GO:0016779	nucleotidyltransferase activity
6	GO:0004300	enoyl-CoA hydratase activity	43	43	GO:0016836	hydro-lyase activity
8	GO:0004843	ubiquitin-specific protease activity	43	43	GO:0019783	small conjugating protein-specific protease activity
9	GO:0005242	inward rectifier potassium channel activity	42	42	GO:0015276, GO:0005249	ligand-gated ion channel activity, voltage-gated potassium channel activity
6	GO:0004176	ATP-dependent peptidase activity	42	42	GO:0042623, GO:0070011	ATPase activity, coupled, peptidase activity, acting on L-amino acid peptides
5	GO:0050664	oxidoreductase activity, acting on NAD(P)H, oxygen as acceptor	69	41.8	GO:0016651	oxidoreductase activity, acting on NAD(P)H
4	GO:0016877	ligase activity, forming carbon-sulfur bonds	99	41.71	GO:0016874	ligase activity
7	GO:0015662	ATPase activity, coupled to transmembrane movement of ions, phosphorylative mechanism	63	41.08	GO:0042625	ATPase activity, coupled to transmembrane movement of ions
6	GO:0004597	peptide-aspartate beta-dioxygenase activity	41	41	GO:0016706	oxidoreductase activity, acting on paired donors, with incorporation or reduction of molecular oxygen, 2-oxoglutarate as one donor, and incorporation of one atom each of oxygen into both donors
8	GO:0004181	metallocarboxypeptidase activity	41	41	GO:0004180, GO:0008235	carboxypeptidase activity, metalloexopeptidase activity
9	GO:0017017	MAP kinase tyrosine/serine/threonine phosphatase activity	41	41	GO:0033549, GO:0008138	MAP kinase phosphatase activity, protein tyrosine/serine/threonine phosphatase activity
5	GO:0008060	ARF GTPase activator activity	41	41	GO:0005083, GO:0005096	small GTPase regulator activity, GTPase activator activity
6	GO:0033743	peptide-methionine (R)-S-oxide reductase activity	41	41	GO:0016671	oxidoreductase activity, acting on a sulfur group of donors, disulfide as acceptor
6	GO:0004550	nucleoside diphosphate kinase activity	41	41	GO:0016776, GO:0019205	phosphotransferase activity, phosphate group as acceptor, nucleobase-containing compound kinase activity
7	GO:0016206	catechol O-methyltransferase activity	41	41	GO:0008757, GO:0008171	S-adenosylmethionine-dependent methyltransferase activity, O-methyltransferase activity
4	GO:0097110	scaffold protein binding	41	41	GO:0005515	protein binding
6	GO:0051015	actin filament binding	41	41	GO:0003779	actin binding
7	GO:0016419	S-malonyltransferase activity	68	40.8	GO:0016420, GO:0016417	malonyltransferase activity, S-acyltransferase activity
5	GO:0016862	intramolecular oxidoreductase activity, interconverting keto- and enol-groups	68	40.8	GO:0016860	intramolecular oxidoreductase activity
5	GO:0016864	intramolecular oxidoreductase activity, transposing S-S bonds	67	40.2	GO:0016860	intramolecular oxidoreductase activity
7	GO:0015294	solute:cation symporter activity	108	40.2	GO:0008324, GO:0015293	cation transmembrane transporter activity, symporter activity
4	GO:0008559	xenobiotic-transporting ATPase activity	40	40	GO:0015238, GO:0042910, GO:0042626	drug transmembrane transporter activity, xenobiotic transporter activity, ATPase activity, coupled to transmembrane movement of substances
8	GO:0005227	calcium activated cation channel activity	58	39.92	GO:0005261	cation channel activity
6	GO:0004707	MAP kinase activity	40	39.6	GO:0004702	receptor signaling protein serine/threonine kinase activity
5	GO:0005099	Ras GTPase activator activity	65	39.56	GO:0005083, GO:0005096	small GTPase regulator activity, GTPase activator activity
5	GO:0016668	oxidoreductase activity, acting on a sulfur group of donors, NAD(P) as acceptor	55	39.4	GO:0016651, GO:0016667	oxidoreductase activity, acting on NAD(P)H, oxidoreductase activity, acting on a sulfur group of donors
7	GO:0008773	[protein-PII] uridylyltransferase activity	39	39	GO:0070569	uridylyltransferase activity
5	GO:0004364	glutathione transferase activity	39	39	GO:0016765	transferase activity, transferring alkyl or aryl (other than methyl) groups
5	GO:0016709	oxidoreductase activity, acting on paired donors, with incorporation or reduction of molecular oxygen, NAD(P)H as one donor, and incorporation of one atom of oxygen	41	38.6	GO:0016705, GO:0004497	oxidoreductase activity, acting on paired donors, with incorporation or reduction of molecular oxygen, monooxygenase activity
8	GO:0033549	MAP kinase phosphatase activity	55	38.6	GO:0004721	phosphoprotein phosphatase activity
6	GO:0070569	uridylyltransferase activity	58	38.32	GO:0016779	nucleotidyltransferase activity
8	GO:0015269	calcium-activated potassium channel activity	41	38.2	GO:0005267, GO:0005227, GO:0022839	potassium channel activity, calcium activated cation channel activity, ion gated channel activity
6	GO:0015293	symporter activity	122	38.12	GO:0015291	secondary active transmembrane transporter activity
9	GO:0005247	voltage-gated chloride channel activity	38	38	GO:0005254, GO:0008308	chloride channel activity, voltage-gated anion channel activity
7	GO:0016273	arginine N-methyltransferase activity	40	37.82	GO:0008757, GO:0008170	S-adenosylmethionine-dependent methyltransferase activity, N-methyltransferase activity
8	GO:0004715	non-membrane spanning protein tyrosine kinase activity	37	37	GO:0004713	protein tyrosine kinase activity
6	GO:0008375	acetylglucosaminyltransferase activity	48	36.8	GO:0016758, GO:0008194	transferase activity, transferring hexosyl groups, UDP-glycosyltransferase activity
9	GO:0005217	intracellular ligand-gated ion channel activity	62	36.64	GO:0015276	ligand-gated ion channel activity
5	GO:0016831	carboxy-lyase activity	56	36.52	GO:0016830	carbon-carbon lyase activity
8	GO:0005388	calcium-transporting ATPase activity	36	36	GO:0015085, GO:0019829, GO:0015662	calcium ion transmembrane transporter activity, cation-transporting ATPase activity, ATPase activity, coupled to transmembrane movement of ions, phosphorylative mechanism
3	GO:1901476	carbohydrate transporter activity	126	35.8	GO:0005215	transporter activity
3	GO:1901505	carbohydrate derivative transporter activity	68	35.54	GO:0005215	transporter activity
4	GO:0005338	nucleotide-sugar transmembrane transporter activity	38	35.44	GO:0015215, GO:1901505	nucleotide transmembrane transporter activity, carbohydrate derivative transporter activity
8	GO:0005254	chloride channel activity	52	35.2	GO:0015108, GO:0005253	chloride transmembrane transporter activity, anion channel activity
12	GO:0008332	low voltage-gated calcium channel activity	35	35	GO:0005245	voltage-gated calcium channel activity
7	GO:0003993	acid phosphatase activity	35	35	GO:0016791	phosphatase activity
7	GO:0019783	small conjugating protein-specific protease activity	50	34.6	GO:0008234	cysteine-type peptidase activity
6	GO:0035251	UDP-glucosyltransferase activity	56	34.56	GO:0046527, GO:0008194	glucosyltransferase activity, UDP-glycosyltransferase activity
5	GO:0005085	guanyl-nucleotide exchange factor activity	60	34.32	GO:0030695	GTPase regulator activity
5	GO:0016884	carbon-nitrogen ligase activity, with glutamine as amido-N-donor	41	34.2	GO:0016879	ligase activity, forming carbon-nitrogen bonds
3	GO:0090484	drug transporter activity	75	34.16	GO:0005215	transporter activity
6	GO:1901981	phosphatidylinositol phosphate binding	31	33.8	GO:0035091	phosphatidylinositol binding
5	GO:0003913	DNA photolyase activity	47	33.4	GO:0016830	carbon-carbon lyase activity
7	GO:0019201	nucleotide kinase activity	41	33.36	GO:0019205	nucleobase-containing compound kinase activity
6	GO:0070008	serine-type exopeptidase activity	44	33.2	GO:0008238, GO:0008236	exopeptidase activity, serine-type peptidase activity
7	GO:0031545	peptidyl-proline 4-dioxygenase activity	46	33.2	GO:0031543	peptidyl-proline dioxygenase activity
5	GO:0003995	acyl-CoA dehydrogenase activity	34	33.2	GO:0016627	oxidoreductase activity, acting on the CH-CH group of donors
7	GO:0004767	sphingomyelin phosphodiesterase activity	33	33	GO:0008081, GO:0004620	phosphoric diester hydrolase activity, phospholipase activity
7	GO:0003697	single-stranded DNA binding	33	33	GO:0043566	structure-specific DNA binding
6	GO:0043892	methylglyoxal reductase (NADPH-dependent) activity	33	33	GO:0016616	oxidoreductase activity, acting on the CH-OH group of donors, NAD or NADP as acceptor
6	GO:0016417	S-acyltransferase activity	85	32.96	GO:0016747	transferase activity, transferring acyl groups other than amino-acyl groups
4	GO:0030674	protein binding, bridging	35	32.6	GO:0005515, GO:0060090	protein binding, binding, bridging
10	GO:0004004	ATP-dependent RNA helicase activity	33	32.6	GO:0008026, GO:0008186, GO:0003724	ATP-dependent helicase activity, RNA-dependent ATPase activity, RNA helicase activity
6	GO:0004540	ribonuclease activity	89	32.45	GO:0004518	nuclease activity
6	GO:0034062	RNA polymerase activity	54	32.16	GO:0016779	nucleotidyltransferase activity
7	GO:0022821	potassium ion antiporter activity	45	32	GO:0015079, GO:0015297	potassium ion transmembrane transporter activity, antiporter activity
8	GO:0004656	procollagen-proline 4-dioxygenase activity	32	32	GO:0019798, GO:0031545	procollagen-proline dioxygenase activity, peptidyl-proline 4-dioxygenase activity
6	GO:0003956	NAD(P)+-protein-arginine ADP-ribosyltransferase activity	32	32	GO:0016763	transferase activity, transferring pentosyl groups
7	GO:0015171	amino acid transmembrane transporter activity	42	31.93	GO:0046943	carboxylic acid transmembrane transporter activity
7	GO:0004520	endodeoxyribonuclease activity	52	31.08	GO:0004536, GO:0004519	deoxyribonuclease activity, endonuclease activity
4	GO:0008022	protein C-terminus binding	31	31	GO:0005515	protein binding
5	GO:0051117	ATPase binding	31	31	GO:0019899	enzyme binding
9	GO:0004689	phosphorylase kinase activity	31	31	GO:0004683	calmodulin-dependent protein kinase activity
6	GO:0080032	methyl jasmonate esterase activity	31	31	GO:0052689	carboxylic ester hydrolase activity
6	GO:0080030	methyl indole-3-acetate esterase activity	31	31	GO:0052689	carboxylic ester hydrolase activity
6	GO:0080031	methyl salicylate esterase activity	31	31	GO:0052689	carboxylic ester hydrolase activity
7	GO:0047661	amino-acid racemase activity	41	30.8	GO:0036361	racemase activity, acting on amino acids and derivatives
10	GO:0004003	ATP-dependent DNA helicase activity	36	30.8	GO:0008094, GO:0008026, GO:0003678	DNA-dependent ATPase activity, ATP-dependent helicase activity, DNA helicase activity
7	GO:0016893	endonuclease activity, active with either ribo- or deoxyribonucleic acids and producing 5'-phosphomonoesters	65	30.6	GO:0004519	endonuclease activity
5	GO:0016646	oxidoreductase activity, acting on the CH-NH group of donors, NAD or NADP as acceptor	41	30.6	GO:0016645	oxidoreductase activity, acting on the CH-NH group of donors
8	GO:0016888	endodeoxyribonuclease activity, producing 5'-phosphomonoesters	36	30.4	GO:0004520, GO:0016893	endodeoxyribonuclease activity, endonuclease activity, active with either ribo- or deoxyribonucleic acids and producing 5'-phosphomonoesters
6	GO:0016307	phosphatidylinositol phosphate kinase activity	39	30.2	GO:0016301, GO:0016773	kinase activity, phosphotransferase activity, alcohol group as acceptor
6	GO:0003904	deoxyribodipyrimidine photo-lyase activity	30	30	GO:0003913	DNA photolyase activity
3	GO:0001871	pattern binding	76	30	GO:0005488	binding
7	GO:0051371	muscle alpha-actinin binding	30	30	GO:0051393	alpha-actinin binding
3	GO:0019825	oxygen binding	33	29.8	GO:0005488	binding
6	GO:0015215	nucleotide transmembrane transporter activity	53	29.68	GO:0015605, GO:0015932	organophosphate ester transmembrane transporter activity, nucleobase-containing compound transmembrane transporter activity
7	GO:0017136	NAD-dependent histone deacetylase activity	25	29.6	GO:0004407, GO:0034979	histone deacetylase activity, NAD-dependent protein deacetylase activity
4	GO:0016875	ligase activity, forming carbon-oxygen bonds	110	29.59	GO:0016874	ligase activity
9	GO:0003724	RNA helicase activity	43	29.56	GO:0004386	helicase activity
5	GO:0042805	actinin binding	59	29.4	GO:0008092	cytoskeletal protein binding
5	GO:0031320	hexitol dehydrogenase activity	49	29.4	GO:0016614	oxidoreductase activity, acting on CH-OH group of donors
8	GO:0015108	chloride transmembrane transporter activity	61	29.32	GO:0015103	inorganic anion transmembrane transporter activity
7	GO:0017016	Ras GTPase binding	48	29.2	GO:0031267	small GTPase binding
4	GO:0032182	small conjugating protein binding	61	29.06	GO:0005515	protein binding
6	GO:0004012	phospholipid-translocating ATPase activity	29	29	GO:0005548, GO:0043492	phospholipid transporter activity, ATPase activity, coupled to movement of substances
9	GO:0015095	magnesium ion transmembrane transporter activity	29	28.6	GO:0046873, GO:0072509	metal ion transmembrane transporter activity, divalent inorganic cation transmembrane transporter activity
8	GO:0008469	histone-arginine N-methyltransferase activity	29	28.6	GO:0016274, GO:0042054	protein-arginine N-methyltransferase activity, histone methyltransferase activity
9	GO:0043855	cyclic nucleotide-gated ion channel activity	52	28.44	GO:0015276	ligand-gated ion channel activity
4	GO:0016846	carbon-sulfur lyase activity	34	28.4	GO:0016829	lyase activity
8	GO:0004144	diacylglycerol O-acyltransferase activity	28	28	GO:0016411	acylglycerol O-acyltransferase activity
4	GO:0001671	ATPase activator activity	28	28	GO:0060590, GO:0008047	ATPase regulator activity, enzyme activator activity
5	GO:0030506	ankyrin binding	28	28	GO:0008092	cytoskeletal protein binding
10	GO:0015385	sodium:hydrogen antiporter activity	28	28	GO:0015081, GO:0005451	sodium ion transmembrane transporter activity, monovalent cation:hydrogen antiporter activity
8	GO:0004697	protein kinase C activity	32	28	GO:0004674	protein serine/threonine kinase activity
6	GO:0036361	racemase activity, acting on amino acids and derivatives	50	27.48	GO:0016855	racemase and epimerase activity, acting on amino acids and derivatives
8	GO:0004032	alditol:NADP+ 1-oxidoreductase activity	28	27.2	GO:0008106	alcohol dehydrogenase (NADP+) activity
5	GO:0008158	hedgehog receptor activity	27	27	GO:0004888	transmembrane signaling receptor activity
8	GO:0008273	calcium, potassium:sodium antiporter activity	27	27	GO:0022821, GO:0015368, GO:0015081	potassium ion antiporter activity, calcium:cation antiporter activity, sodium ion transmembrane transporter activity
3	GO:0008307	structural constituent of muscle	27	27	GO:0005198	structural molecule activity
3	GO:0042910	xenobiotic transporter activity	43	27	GO:0005215	transporter activity
5	GO:0015116	sulfate transmembrane transporter activity	34	26.8	GO:1901682, GO:0015103	sulfur compound transmembrane transporter activity, inorganic anion transmembrane transporter activity
5	GO:0008484	sulfuric ester hydrolase activity	27	26.6	GO:0016788	hydrolase activity, acting on ester bonds
3	GO:0019239	deaminase activity	40	26.6	GO:0003824	catalytic activity
6	GO:0004536	deoxyribonuclease activity	82	26.44	GO:0004518	nuclease activity
6	GO:0046943	carboxylic acid transmembrane transporter activity	57	26.09	GO:0005342, GO:0008514	organic acid transmembrane transporter activity, organic anion transmembrane transporter activity
8	GO:0008107	galactoside 2-alpha-L-fucosyltransferase activity	26	26	GO:0031127	alpha-(1,2)-fucosyltransferase activity
8	GO:0004185	serine-type carboxypeptidase activity	26	26	GO:0004180, GO:0070008	carboxypeptidase activity, serine-type exopeptidase activity
8	GO:0008353	RNA polymerase II carboxy-terminal domain kinase activity	26	26	GO:0004674	protein serine/threonine kinase activity
7	GO:0004653	polypeptide N-acetylgalactosaminyltransferase activity	26	26	GO:0008376	acetylgalactosaminyltransferase activity
4	GO:0016645	oxidoreductase activity, acting on the CH-NH group of donors	58	25.8	GO:0016491	oxidoreductase activity
6	GO:0008378	galactosyltransferase activity	43	25.72	GO:0016758	transferase activity, transferring hexosyl groups
7	GO:0003730	mRNA 3'-UTR binding	26	25.6	GO:0003729	mRNA binding
4	GO:0016854	racemase and epimerase activity	84	25.49	GO:0016853	isomerase activity
12	GO:0015271	outward rectifier potassium channel activity	29	25.4	GO:0005249	voltage-gated potassium channel activity
7	GO:0008175	tRNA methyltransferase activity	69	25.26	GO:0008173	RNA methyltransferase activity
4	GO:0047485	protein N-terminus binding	30	25.2	GO:0005515	protein binding
6	GO:0046527	glucosyltransferase activity	59	25.14	GO:0016758	transferase activity, transferring hexosyl groups
8	GO:0008253	5'-nucleotidase activity	25	25	GO:0008252	nucleotidase activity
7	GO:0030151	molybdenum ion binding	25	25	GO:0046914	transition metal ion binding
6	GO:0047849	dextransucrase activity	25	25	GO:0016758	transferase activity, transferring hexosyl groups
7	GO:0016805	dipeptidase activity	25	25	GO:0008238	exopeptidase activity
5	GO:0030544	Hsp70 protein binding	25	25	GO:0031072	heat shock protein binding
6	GO:0004017	adenylate kinase activity	25	25	GO:0019201, GO:0016776	nucleotide kinase activity, phosphotransferase activity, phosphate group as acceptor
4	GO:0004383	guanylate cyclase activity	25	25	GO:0016849, GO:0009975	phosphorus-oxygen lyase activity, cyclase activity
8	GO:0008308	voltage-gated anion channel activity	40	24.8	GO:0005244, GO:0005253	voltage-gated ion channel activity, anion channel activity
4	GO:0003712	transcription cofactor activity	40	24.72	GO:0000989	transcription factor binding transcription factor activity
5	GO:0016861	intramolecular oxidoreductase activity, interconverting aldoses and ketoses	41	24.6	GO:0016860	intramolecular oxidoreductase activity
3	GO:0043021	ribonucleoprotein complex binding	37	24.6	GO:0005488	binding
6	GO:0016420	malonyltransferase activity	68	24.48	GO:0016747	transferase activity, transferring acyl groups other than amino-acyl groups
5	GO:0016812	hydrolase activity, acting on carbon-nitrogen (but not peptide) bonds, in cyclic amides	34	24.4	GO:0016810	hydrolase activity, acting on carbon-nitrogen (but not peptide) bonds
6	GO:0003727	single-stranded RNA binding	41	24.4	GO:0003723	RNA binding
5	GO:0015932	nucleobase-containing compound transmembrane transporter activity	63	24.37	GO:0022891	substrate-specific transmembrane transporter activity
5	GO:0016814	hydrolase activity, acting on carbon-nitrogen (but not peptide) bonds, in cyclic amidines	47	24.26	GO:0016810	hydrolase activity, acting on carbon-nitrogen (but not peptide) bonds
7	GO:0004521	endoribonuclease activity	46	24.24	GO:0004540, GO:0004519	ribonuclease activity, endonuclease activity
2	GO:0016247	channel regulator activity	40	24.22	GO:0003674	molecular_function
6	GO:0004033	aldo-keto reductase (NADP) activity	46	24.19	GO:0016616	oxidoreductase activity, acting on the CH-OH group of donors, NAD or NADP as acceptor
4	GO:0043022	ribosome binding	24	24	GO:0043021	ribonucleoprotein complex binding
8	GO:0004693	cyclin-dependent protein serine/threonine kinase activity	24	24	GO:0004674, GO:0097472	protein serine/threonine kinase activity, cyclin-dependent protein kinase activity
7	GO:0004563	beta-N-acetylhexosaminidase activity	26	24	GO:0015929	hexosaminidase activity
7	GO:0005089	Rho guanyl-nucleotide exchange factor activity	24	24	GO:0005088	Ras guanyl-nucleotide exchange factor activity
10	GO:0010348	lithium:hydrogen antiporter activity	24	24	GO:0005451	monovalent cation:hydrogen antiporter activity
6	GO:0003725	double-stranded RNA binding	24	24	GO:0003723	RNA binding
4	GO:1901682	sulfur compound transmembrane transporter activity	48	23.76	GO:0022857	transmembrane transporter activity
6	GO:0015925	galactosidase activity	45	23.64	GO:0004553	hydrolase activity, hydrolyzing O-glycosyl compounds
5	GO:0016780	phosphotransferase activity, for other substituted phosphate groups	32	23.6	GO:0016772	transferase activity, transferring phosphorus-containing groups
5	GO:0003713	transcription coactivator activity	28	23.6	GO:0003712	transcription cofactor activity
5	GO:0016878	acid-thiol ligase activity	36	23.52	GO:0016877	ligase activity, forming carbon-sulfur bonds
7	GO:0044769	ATPase activity, coupled to transmembrane movement of ions, rotational mechanism	26	23.4	GO:0042625	ATPase activity, coupled to transmembrane movement of ions
7	GO:0016411	acylglycerol O-acyltransferase activity	34	23.4	GO:0008374	O-acyltransferase activity
4	GO:0015197	peptide transporter activity	45	23.41	GO:0022892	substrate-specific transporter activity
7	GO:0004298	threonine-type endopeptidase activity	23	23	GO:0070003, GO:0004175	threonine-type peptidase activity, endopeptidase activity
8	GO:0016428	tRNA (cytosine-5-)-methyltransferase activity	23	23	GO:0016427	tRNA (cytosine) methyltransferase activity
7	GO:0032266	phosphatidylinositol-3-phosphate binding	23	23	GO:1901981	phosphatidylinositol phosphate binding
9	GO:0005222	intracellular cAMP activated cation channel activity	23	23	GO:0005221	intracellular cyclic nucleotide activated cation channel activity
9	GO:0008854	exodeoxyribonuclease V activity	23	23	GO:0016895	exodeoxyribonuclease activity, producing 5'-phosphomonoesters
6	GO:0004348	glucosylceramidase activity	23	23	GO:0004553	hydrolase activity, hydrolyzing O-glycosyl compounds
8	GO:0015386	potassium:hydrogen antiporter activity	23	23	GO:0022821, GO:0005451	potassium ion antiporter activity, monovalent cation:hydrogen antiporter activity
6	GO:0004104	cholinesterase activity	28	22.4	GO:0052689	carboxylic ester hydrolase activity
6	GO:0031593	polyubiquitin binding	26	22.4	GO:0043130	ubiquitin binding
7	GO:0005253	anion channel activity	54	22.32	GO:0008509, GO:0005216	anion transmembrane transporter activity, ion channel activity
3	GO:1901681	sulfur compound binding	37	22.2	GO:0005488	binding
6	GO:0070566	adenylyltransferase activity	39	22.12	GO:0016779	nucleotidyltransferase activity
7	GO:0004565	beta-galactosidase activity	22	22	GO:0015925	galactosidase activity
6	GO:0047134	protein-disulfide reductase activity	22	22	GO:0016668	oxidoreductase activity, acting on a sulfur group of donors, NAD(P) as acceptor
5	GO:0017150	tRNA dihydrouridine synthase activity	22	22	GO:0016627	oxidoreductase activity, acting on the CH-CH group of donors
10	GO:0008568	microtubule-severing ATPase activity	22	22	GO:0042623	ATPase activity, coupled
7	GO:0030955	potassium ion binding	22	22	GO:0031420	alkali metal ion binding
8	GO:0008536	Ran GTPase binding	22	22	GO:0017016	Ras GTPase binding
5	GO:0002020	protease binding	22	22	GO:0019899	enzyme binding
9	GO:0004691	cAMP-dependent protein kinase activity	22	22	GO:0004690	cyclic nucleotide-dependent protein kinase activity
6	GO:0016153	urocanate hydratase activity	22	22	GO:0016836	hydro-lyase activity
6	GO:0031543	peptidyl-proline dioxygenase activity	48	21.92	GO:0016706	oxidoreductase activity, acting on paired donors, with incorporation or reduction of molecular oxygen, 2-oxoglutarate as one donor, and incorporation of one atom each of oxygen into both donors
5	GO:0016799	hydrolase activity, hydrolyzing N-glycosyl compounds	39	21.84	GO:0016798	hydrolase activity, acting on glycosyl bonds
5	GO:0005548	phospholipid transporter activity	35	21.6	GO:0005319	lipid transporter activity
9	GO:0046915	transition metal ion transmembrane transporter activity	34	21.59	GO:0046873	metal ion transmembrane transporter activity
5	GO:0016832	aldehyde-lyase activity	32	21.4	GO:0016830	carbon-carbon lyase activity
7	GO:0008106	alcohol dehydrogenase (NADP+) activity	33	21.32	GO:0004033	aldo-keto reductase (NADP) activity
7	GO:0033040	sour taste receptor activity	21	21	GO:0008527	taste receptor activity
5	GO:0051879	Hsp90 protein binding	21	21	GO:0031072	heat shock protein binding
5	GO:0008794	arsenate reductase (glutaredoxin) activity	21	21	GO:0030614, GO:0030611	oxidoreductase activity, acting on phosphorus or arsenic in donors, disulfide as acceptor, arsenate reductase activity
5	GO:0030165	PDZ domain binding	21	21	GO:0019904	protein domain specific binding
6	GO:0005086	ARF guanyl-nucleotide exchange factor activity	21	21	GO:0005083, GO:0005085	small GTPase regulator activity, guanyl-nucleotide exchange factor activity
8	GO:0035241	protein-arginine omega-N monomethyltransferase activity	21	21	GO:0016274	protein-arginine N-methyltransferase activity
6	GO:0008417	fucosyltransferase activity	40	20.96	GO:0016758	transferase activity, transferring hexosyl groups
4	GO:1901677	phosphate transmembrane transporter activity	72	20.89	GO:0022857	transmembrane transporter activity
6	GO:0031420	alkali metal ion binding	28	20.8	GO:0046872	metal ion binding
5	GO:0015605	organophosphate ester transmembrane transporter activity	58	20.81	GO:1901677, GO:0008514	phosphate transmembrane transporter activity, organic anion transmembrane transporter activity
6	GO:0004407	histone deacetylase activity	28	20.76	GO:0033558, GO:0016811	protein deacetylase activity, hydrolase activity, acting on carbon-nitrogen (but not peptide) bonds, in linear amides
5	GO:0004930	G-protein coupled receptor activity	38	20.64	GO:0004888	transmembrane signaling receptor activity
8	GO:0016891	endoribonuclease activity, producing 5'-phosphomonoesters	29	20.6	GO:0004521, GO:0016893	endoribonuclease activity, endonuclease activity, active with either ribo- or deoxyribonucleic acids and producing 5'-phosphomonoesters
10	GO:0008186	RNA-dependent ATPase activity	34	20.56	GO:0042623	ATPase activity, coupled
4	GO:0060590	ATPase regulator activity	34	20.4	GO:0060589	nucleoside-triphosphatase regulator activity
6	GO:0004623	phospholipase A2 activity	22	20.4	GO:0052689, GO:0004620	carboxylic ester hydrolase activity, phospholipase activity
7	GO:0043225	anion transmembrane-transporting ATPase activity	30	20.2	GO:0008509, GO:0042625	anion transmembrane transporter activity, ATPase activity, coupled to transmembrane movement of ions
7	GO:0015149	hexose transmembrane transporter activity	23	20.2	GO:0015145	monosaccharide transmembrane transporter activity
5	GO:0015165	pyrimidine nucleotide-sugar transmembrane transporter activity	16	20	GO:0005338	nucleotide-sugar transmembrane transporter activity
7	GO:0008137	NADH dehydrogenase (ubiquinone) activity	20	20	GO:0050136	NADH dehydrogenase (quinone) activity
6	GO:0008762	UDP-N-acetylmuramate dehydrogenase activity	20	20	GO:0016616	oxidoreductase activity, acting on the CH-OH group of donors, NAD or NADP as acceptor
7	GO:0080025	phosphatidylinositol-3,5-bisphosphate binding	20	20	GO:1901981	phosphatidylinositol phosphate binding
7	GO:0004740	pyruvate dehydrogenase (acetyl-transferring) kinase activity	20	20	GO:0004672	protein kinase activity
6	GO:0003918	DNA topoisomerase type II (ATP-hydrolyzing) activity	20	20	GO:0008094, GO:0061505	DNA-dependent ATPase activity, DNA topoisomerase II activity
6	GO:0004835	tubulin-tyrosine ligase activity	20	20	GO:0016881	acid-amino acid ligase activity
6	GO:0009916	alternative oxidase activity	20	20	GO:0016682	oxidoreductase activity, acting on diphenols and related substances as donors, oxygen as acceptor
3	GO:0060090	binding, bridging	36	19.92	GO:0005488	binding
6	GO:0034979	NAD-dependent protein deacetylase activity	27	19.76	GO:0033558	protein deacetylase activity
7	GO:0008242	omega peptidase activity	22	19.6	GO:0008238	exopeptidase activity
6	GO:0019200	carbohydrate kinase activity	37	19.56	GO:0016301	kinase activity
5	GO:0003906	DNA-(apurinic or apyrimidinic site) lyase activity	23	19.56	GO:0016835	carbon-oxygen lyase activity
5	GO:0016868	intramolecular transferase activity, phosphotransferases	31	19.52	GO:0016866	intramolecular transferase activity
6	GO:0035250	UDP-galactosyltransferase activity	28	19.4	GO:0008194, GO:0008378	UDP-glycosyltransferase activity, galactosyltransferase activity
7	GO:0019798	procollagen-proline dioxygenase activity	32	19.2	GO:0031543	peptidyl-proline dioxygenase activity
7	GO:0080130	L-phenylalanine:2-oxoglutarate aminotransferase activity	19	19	GO:0070546	L-phenylalanine aminotransferase activity
8	GO:0046961	proton-transporting ATPase activity, rotational mechanism	19	19	GO:0019829, GO:0015078, GO:0044769	cation-transporting ATPase activity, hydrogen ion transmembrane transporter activity, ATPase activity, coupled to transmembrane movement of ions, rotational mechanism
7	GO:0008143	poly(A) RNA binding	19	19	GO:0070717, GO:0003729	poly-purine tract binding, mRNA binding
8	GO:0016277	[myelin basic protein]-arginine N-methyltransferase activity	19	19	GO:0016274	protein-arginine N-methyltransferase activity
6	GO:0008800	beta-lactamase activity	19	19	GO:0016812	hydrolase activity, acting on carbon-nitrogen (but not peptide) bonds, in cyclic amides
5	GO:0030507	spectrin binding	19	19	GO:0008092	cytoskeletal protein binding
5	GO:0004659	prenyltransferase activity	26	18.88	GO:0016765	transferase activity, transferring alkyl or aryl (other than methyl) groups
5	GO:0042887	amide transmembrane transporter activity	38	18.74	GO:0022891	substrate-specific transmembrane transporter activity
5	GO:0015211	purine nucleoside transmembrane transporter activity	20	18.72	GO:0005337	nucleoside transmembrane transporter activity
6	GO:0070735	protein-glycine ligase activity	19	18.6	GO:0016881	acid-amino acid ligase activity
7	GO:0008252	nucleotidase activity	31	18.6	GO:0016791	phosphatase activity
5	GO:0033558	protein deacetylase activity	30	18.46	GO:0019213	deacetylase activity
5	GO:0032934	sterol binding	20	18.4	GO:0043178, GO:0005496	alcohol binding, steroid binding
7	GO:0016796	exonuclease activity, active with either ribo- or deoxyribonucleic acids and producing 5'-phosphomonoesters	58	18.38	GO:0004527	exonuclease activity
6	GO:0016972	thiol oxidase activity	19	18.2	GO:0016670	oxidoreductase activity, acting on a sulfur group of donors, oxygen as acceptor
6	GO:0031267	small GTPase binding	49	18.12	GO:0051020	GTPase binding
5	GO:0016855	racemase and epimerase activity, acting on amino acids and derivatives	52	18.09	GO:0016854	racemase and epimerase activity
4	GO:0030976	thiamine pyrophosphate binding	18	18	GO:0043169, GO:1901363, GO:0019842, GO:0050662, GO:0043168, GO:1901681, GO:0097159	cation binding, heterocyclic compound binding, vitamin binding, coenzyme binding, anion binding, sulfur compound binding, organic cyclic compound binding
7	GO:0004719	protein-L-isoaspartate (D-aspartate) O-methyltransferase activity	18	18	GO:0008757, GO:0051998	S-adenosylmethionine-dependent methyltransferase activity, protein carboxyl O-methyltransferase activity
7	GO:0048027	mRNA 5'-UTR binding	18	18	GO:0003729	mRNA binding
4	GO:0048306	calcium-dependent protein binding	18	18	GO:0005515	protein binding
4	GO:0043621	protein self-association	18	18	GO:0005515	protein binding
4	GO:0045502	dynein binding	18	18	GO:0005515	protein binding
10	GO:0015369	calcium:hydrogen antiporter activity	18	18	GO:0051139, GO:0015368	metal ion:hydrogen antiporter activity, calcium:cation antiporter activity
6	GO:0015929	hexosaminidase activity	32	18	GO:0004553	hydrolase activity, hydrolyzing O-glycosyl compounds
4	GO:0005484	SNAP receptor activity	18	18	GO:0005515	protein binding
6	GO:0004617	phosphoglycerate dehydrogenase activity	18	18	GO:0016616	oxidoreductase activity, acting on the CH-OH group of donors, NAD or NADP as acceptor
6	GO:0008172	S-methyltransferase activity	24	18	GO:0008168	methyltransferase activity
9	GO:0004571	mannosyl-oligosaccharide 1,2-alpha-mannosidase activity	18	18	GO:0015924	mannosyl-oligosaccharide mannosidase activity
5	GO:0016783	sulfurtransferase activity	29	17.8	GO:0016782	transferase activity, transferring sulfur-containing groups
6	GO:0002161	aminoacyl-tRNA editing activity	18	17.6	GO:0052689	carboxylic ester hydrolase activity
6	GO:0015166	polyol transmembrane transporter activity	11	17.56	GO:0015665	alcohol transmembrane transporter activity
4	GO:0032452	histone demethylase activity	17	17.56	GO:0032451	demethylase activity
6	GO:0008376	acetylgalactosaminyltransferase activity	28	17.4	GO:0016758, GO:0008194	transferase activity, transferring hexosyl groups, UDP-glycosyltransferase activity
7	GO:0004557	alpha-galactosidase activity	23	17.4	GO:0015925	galactosidase activity
9	GO:0000146	microfilament motor activity	18	17.2	GO:0003774	motor activity
7	GO:0004714	transmembrane receptor protein tyrosine kinase activity	18	17.2	GO:0004713, GO:0019199	protein tyrosine kinase activity, transmembrane receptor protein kinase activity
6	GO:0015145	monosaccharide transmembrane transporter activity	23	17.04	GO:0051119	sugar transmembrane transporter activity
6	GO:0004128	cytochrome-b5 reductase activity, acting on NAD(P)H	17	17	GO:0016653	oxidoreductase activity, acting on NAD(P)H, heme protein as acceptor
6	GO:0050109	morphine 6-dehydrogenase activity	17	17	GO:0016616	oxidoreductase activity, acting on the CH-OH group of donors, NAD or NADP as acceptor
4	GO:0019888	protein phosphatase regulator activity	27	16.96	GO:0019208	phosphatase regulator activity
7	GO:0044212	transcription regulatory region DNA binding	24	16.97	GO:0000975	regulatory region DNA binding
5	GO:0001085	RNA polymerase II transcription factor binding	17	16.6	GO:0008134	transcription factor binding
6	GO:0050136	NADH dehydrogenase (quinone) activity	25	16.6	GO:0003954, GO:0016655	NADH dehydrogenase activity, oxidoreductase activity, acting on NAD(P)H, quinone or similar compound as acceptor
4	GO:0003916	DNA topoisomerase activity	35	16.6	GO:0016853	isomerase activity
4	GO:0001948	glycoprotein binding	17	16.6	GO:0005515	protein binding
5	GO:0016857	racemase and epimerase activity, acting on carbohydrates and derivatives	23	16.4	GO:0016854	racemase and epimerase activity
8	GO:0015179	L-amino acid transmembrane transporter activity	14	16.4	GO:0015171	amino acid transmembrane transporter activity
7	GO:0008649	rRNA methyltransferase activity	41	16.35	GO:0008757, GO:0008173	S-adenosylmethionine-dependent methyltransferase activity, RNA methyltransferase activity
3	GO:0000989	transcription factor binding transcription factor activity	44	16.27	GO:0000988	protein binding transcription factor activity
3	GO:0004857	enzyme inhibitor activity	46	16.27	GO:0030234	enzyme regulator activity
6	GO:0005088	Ras guanyl-nucleotide exchange factor activity	27	16.2	GO:0005083, GO:0005085	small GTPase regulator activity, guanyl-nucleotide exchange factor activity
7	GO:0003964	RNA-directed DNA polymerase activity	17	16.2	GO:0034061	DNA polymerase activity
6	GO:0004619	phosphoglycerate mutase activity	19	16.2	GO:0016868	intramolecular transferase activity, phosphotransferases
8	GO:0016895	exodeoxyribonuclease activity, producing 5'-phosphomonoesters	28	16.08	GO:0004529, GO:0016796	exodeoxyribonuclease activity, exonuclease activity, active with either ribo- or deoxyribonucleic acids and producing 5'-phosphomonoesters
4	GO:0005496	steroid binding	25	16.04	GO:0008289, GO:0097159	lipid binding, organic cyclic compound binding
8	GO:0008198	ferrous iron binding	16	16	GO:0005506	iron ion binding
4	GO:0004000	adenosine deaminase activity	16	16	GO:0019239, GO:0016814	deaminase activity, hydrolase activity, acting on carbon-nitrogen (but not peptide) bonds, in cyclic amidines
6	GO:0004069	L-aspartate:2-oxoglutarate aminotransferase activity	16	16	GO:0008483	transaminase activity
5	GO:0008812	choline dehydrogenase activity	16	16	GO:0016614	oxidoreductase activity, acting on CH-OH group of donors
9	GO:0004535	poly(A)-specific ribonuclease activity	16	16	GO:0000175	3'-5'-exoribonuclease activity
7	GO:0008440	inositol-1,4,5-trisphosphate 3-kinase activity	16	16	GO:0051766	inositol trisphosphate kinase activity
5	GO:0070628	proteasome binding	16	16	GO:0032403	protein complex binding
4	GO:0005044	scavenger receptor activity	16	16	GO:0038024	cargo receptor activity
7	GO:0003688	DNA replication origin binding	16	16	GO:0043565	sequence-specific DNA binding
5	GO:0050998	nitric-oxide synthase binding	16	16	GO:0019899	enzyme binding
7	GO:0071424	rRNA (cytosine-N4-)-methyltransferase activity	16	16	GO:0008170, GO:0016434	N-methyltransferase activity, rRNA (cytosine) methyltransferase activity
7	GO:0016308	1-phosphatidylinositol-4-phosphate 5-kinase activity	16	16	GO:0016307	phosphatidylinositol phosphate kinase activity
6	GO:0004576	oligosaccharyl transferase activity	20	16	GO:0016758	transferase activity, transferring hexosyl groups
6	GO:0004792	thiosulfate sulfurtransferase activity	16	16	GO:0016783	sulfurtransferase activity
5	GO:0004129	cytochrome-c oxidase activity	16	16	GO:0016676, GO:0015078, GO:0015002	oxidoreductase activity, acting on a heme group of donors, oxygen as acceptor, hydrogen ion transmembrane transporter activity, heme-copper terminal oxidase activity
7	GO:0004339	glucan 1,4-alpha-glucosidase activity	16	16	GO:0015926	glucosidase activity
8	GO:0008176	tRNA (guanine-N7-)-methyltransferase activity	16	16	GO:0016423	tRNA (guanine) methyltransferase activity
6	GO:0016297	acyl-[acyl-carrier-protein] hydrolase activity	11	15.8	GO:0004312, GO:0016790	fatty acid synthase activity, thiolester hydrolase activity
8	GO:0000295	adenine nucleotide transmembrane transporter activity	15	15.72	GO:0015216	purine nucleotide transmembrane transporter activity
4	GO:0005346	purine ribonucleotide transmembrane transporter activity	15	15.72	GO:0015216, GO:1901505	purine nucleotide transmembrane transporter activity, carbohydrate derivative transporter activity
5	GO:0005342	organic acid transmembrane transporter activity	57	15.65	GO:0022891	substrate-specific transmembrane transporter activity
4	GO:0005337	nucleoside transmembrane transporter activity	24	15.59	GO:1901505, GO:0015932	carbohydrate derivative transporter activity, nucleobase-containing compound transmembrane transporter activity
7	GO:0031127	alpha-(1,2)-fucosyltransferase activity	26	15.6	GO:0008417	fucosyltransferase activity
8	GO:0008519	ammonium transmembrane transporter activity	16	15.6	GO:0015103, GO:0015077, GO:0015101	inorganic anion transmembrane transporter activity, monovalent inorganic cation transmembrane transporter activity, organic cation transmembrane transporter activity
4	GO:0009881	photoreceptor activity	22	15.6	GO:0038023	signaling receptor activity
8	GO:0000175	3'-5'-exoribonuclease activity	22	15.6	GO:0016896, GO:0008408	exoribonuclease activity, producing 5'-phosphomonoesters, 3'-5' exonuclease activity
4	GO:0019213	deacetylase activity	36	15.47	GO:0016787	hydrolase activity
7	GO:0015101	organic cation transmembrane transporter activity	27	15.42	GO:0008324	cation transmembrane transporter activity
5	GO:0016653	oxidoreductase activity, acting on NAD(P)H, heme protein as acceptor	25	15.4	GO:0016651	oxidoreductase activity, acting on NAD(P)H
6	GO:0004084	branched-chain-amino-acid transaminase activity	9	15.4	GO:0008483	transaminase activity
5	GO:0016901	oxidoreductase activity, acting on the CH-OH group of donors, quinone or similar compound as acceptor	21	15.19	GO:0016614	oxidoreductase activity, acting on CH-OH group of donors
6	GO:0004089	carbonate dehydratase activity	15	15	GO:0016836	hydro-lyase activity
6	GO:0071949	FAD binding	15	15	GO:0050660	flavin adenine dinucleotide binding
8	GO:0046933	proton-transporting ATP synthase activity, rotational mechanism	15	15	GO:0019829, GO:0015078, GO:0044769	cation-transporting ATPase activity, hydrogen ion transmembrane transporter activity, ATPase activity, coupled to transmembrane movement of ions, rotational mechanism
5	GO:0005544	calcium-dependent phospholipid binding	15	15	GO:0005543	phospholipid binding
6	GO:0018580	nitronate monooxygenase activity	15	15	GO:0016703	oxidoreductase activity, acting on single donors with incorporation of molecular oxygen, incorporation of one atom of oxygen (internal monooxygenases or internal mixed function oxidases)
6	GO:0015421	oligopeptide-transporting ATPase activity	15	15	GO:0015440, GO:0035673	peptide-transporting ATPase activity, oligopeptide transmembrane transporter activity
6	GO:0036139	peptidyl-histidine dioxygenase activity	15	15	GO:0016706	oxidoreductase activity, acting on paired donors, with incorporation or reduction of molecular oxygen, 2-oxoglutarate as one donor, and incorporation of one atom each of oxygen into both donors
4	GO:0071889	14-3-3 protein binding	15	15	GO:0005515	protein binding
7	GO:0004652	polynucleotide adenylyltransferase activity	15	15	GO:0070566	adenylyltransferase activity
5	GO:0051059	NF-kappaB binding	15	15	GO:0008134	transcription factor binding
6	GO:0036140	peptidyl-asparagine 3-dioxygenase activity	15	15	GO:0016706	oxidoreductase activity, acting on paired donors, with incorporation or reduction of molecular oxygen, 2-oxoglutarate as one donor, and incorporation of one atom each of oxygen into both donors
8	GO:0047462	phenylalanine racemase (ATP-hydrolyzing) activity	15	15	GO:0047661	amino-acid racemase activity
8	GO:0017137	Rab GTPase binding	15	15	GO:0017016	Ras GTPase binding
6	GO:0047936	glucose 1-dehydrogenase [NAD(P)] activity	15	15	GO:0016616	oxidoreductase activity, acting on the CH-OH group of donors, NAD or NADP as acceptor
3	GO:0032451	demethylase activity	24	14.9	GO:0003824	catalytic activity
3	GO:0005246	calcium channel regulator activity	16	14.8	GO:0016247	channel regulator activity
9	GO:0047555	3',5'-cyclic-GMP phosphodiesterase activity	16	14.8	GO:0004114	3',5'-cyclic-nucleotide phosphodiesterase activity
7	GO:0016427	tRNA (cytosine) methyltransferase activity	24	14.8	GO:0008757, GO:0008175	S-adenosylmethionine-dependent methyltransferase activity, tRNA methyltransferase activity
7	GO:0016906	sterol 3-beta-glucosyltransferase activity	15	14.6	GO:0035251	UDP-glucosyltransferase activity
4	GO:0050839	cell adhesion molecule binding	17	14.6	GO:0005515	protein binding
3	GO:0032947	protein complex scaffold	15	14.6	GO:0005515, GO:0005198	protein binding, structural molecule activity
8	GO:0016896	exoribonuclease activity, producing 5'-phosphomonoesters	30	14.56	GO:0004532, GO:0016796	exoribonuclease activity, exonuclease activity, active with either ribo- or deoxyribonucleic acids and producing 5'-phosphomonoesters
4	GO:0016638	oxidoreductase activity, acting on the CH-NH2 group of donors	33	14.52	GO:0016491	oxidoreductase activity
4	GO:0051219	phosphoprotein binding	17	14.44	GO:0005515	protein binding
7	GO:0097472	cyclin-dependent protein kinase activity	24	14.4	GO:0004672	protein kinase activity
5	GO:0016833	oxo-acid-lyase activity	19	14.4	GO:0016830	carbon-carbon lyase activity
4	GO:0016661	oxidoreductase activity, acting on other nitrogenous compounds as donors	22	14.24	GO:0016491	oxidoreductase activity
7	GO:0003690	double-stranded DNA binding	19	14.16	GO:0043566	structure-specific DNA binding
5	GO:0016717	oxidoreductase activity, acting on paired donors, with oxidation of a pair of donors resulting in the reduction of molecular oxygen to two molecules of water	18	14.16	GO:0016705	oxidoreductase activity, acting on paired donors, with incorporation or reduction of molecular oxygen
5	GO:0016670	oxidoreductase activity, acting on a sulfur group of donors, oxygen as acceptor	23	14.12	GO:0016667	oxidoreductase activity, acting on a sulfur group of donors
7	GO:0004559	alpha-mannosidase activity	26	14.08	GO:0015923	mannosidase activity
6	GO:0004143	diacylglycerol kinase activity	14	14	GO:0016301, GO:0016773	kinase activity, phosphotransferase activity, alcohol group as acceptor
6	GO:0003796	lysozyme activity	14	14	GO:0004553	hydrolase activity, hydrolyzing O-glycosyl compounds
7	GO:0047184	1-acylglycerophosphocholine O-acyltransferase activity	14	14	GO:0008374	O-acyltransferase activity
3	GO:0004791	thioredoxin-disulfide reductase activity	14	14	GO:0016668, GO:0016209	oxidoreductase activity, acting on a sulfur group of donors, NAD(P) as acceptor, antioxidant activity
8	GO:0019003	GDP binding	14	14	GO:0032561, GO:0043168, GO:0032550	guanyl ribonucleotide binding, anion binding, purine ribonucleoside binding
5	GO:0000062	fatty-acyl-CoA binding	14	14	GO:0050662, GO:0043168	coenzyme binding, anion binding
5	GO:0005315	inorganic phosphate transmembrane transporter activity	14	14	GO:1901677, GO:0015291	phosphate transmembrane transporter activity, secondary active transmembrane transporter activity
5	GO:0001540	beta-amyloid binding	14	14	GO:0042277	peptide binding
6	GO:0031685	adenosine receptor binding	14	14	GO:0001664	G-protein coupled receptor binding
6	GO:0009044	xylan 1,4-beta-xylosidase activity	14	14	GO:0004553	hydrolase activity, hydrolyzing O-glycosyl compounds
5	GO:0043559	insulin binding	14	14	GO:0017046	peptide hormone binding
5	GO:0005112	Notch binding	14	14	GO:0005102	receptor binding
7	GO:0003990	acetylcholinesterase activity	14	14	GO:0004104	cholinesterase activity
8	GO:0005355	glucose transmembrane transporter activity	16	14	GO:0015149	hexose transmembrane transporter activity
8	GO:0047689	aspartate racemase activity	14	14	GO:0047661	amino-acid racemase activity
7	GO:0004741	[pyruvate dehydrogenase (lipoamide)] phosphatase activity	14	14	GO:0016791	phosphatase activity
8	GO:0035242	protein-arginine omega-N asymmetric methyltransferase activity	14	14	GO:0016274	protein-arginine N-methyltransferase activity
5	GO:0009882	blue light photoreceptor activity	14	14	GO:0009881	photoreceptor activity
8	GO:0036310	annealing helicase activity	14	14	GO:0017111	nucleoside-triphosphatase activity
6	GO:0016630	protochlorophyllide reductase activity	14	14	GO:0016628	oxidoreductase activity, acting on the CH-CH group of donors, NAD or NADP as acceptor
8	GO:0004127	cytidylate kinase activity	14	14	GO:0019201	nucleotide kinase activity
8	GO:0052692	raffinose alpha-galactosidase activity	14	14	GO:0004557	alpha-galactosidase activity
7	GO:0016151	nickel cation binding	14	14	GO:0046914	transition metal ion binding
5	GO:0003917	DNA topoisomerase type I activity	14	14	GO:0003916	DNA topoisomerase activity
5	GO:0016405	CoA-ligase activity	23	13.92	GO:0016877	ligase activity, forming carbon-sulfur bonds
7	GO:0016423	tRNA (guanine) methyltransferase activity	23	13.92	GO:0008757, GO:0008175	S-adenosylmethionine-dependent methyltransferase activity, tRNA methyltransferase activity
7	GO:0000217	DNA secondary structure binding	16	13.84	GO:0043566	structure-specific DNA binding
6	GO:0070003	threonine-type peptidase activity	23	13.8	GO:0070011	peptidase activity, acting on L-amino acid peptides
4	GO:0030611	arsenate reductase activity	22	13.6	GO:0016491	oxidoreductase activity
5	GO:0004866	endopeptidase inhibitor activity	19	13.56	GO:0030414, GO:0061135	peptidase inhibitor activity, endopeptidase regulator activity
8	GO:0050308	sugar-phosphatase activity	22	13.56	GO:0019203	carbohydrate phosphatase activity
7	GO:0019203	carbohydrate phosphatase activity	31	13.54	GO:0016791	phosphatase activity
5	GO:0001664	G-protein coupled receptor binding	24	13.52	GO:0005102	receptor binding
4	GO:0043178	alcohol binding	24	13.44	GO:0036094	small molecule binding
7	GO:0052866	phosphatidylinositol phosphate phosphatase activity	23	13.32	GO:0016791	phosphatase activity
5	GO:0019199	transmembrane receptor protein kinase activity	23	13.32	GO:0004672, GO:0004888	protein kinase activity, transmembrane signaling receptor activity
6	GO:0019104	DNA N-glycosylase activity	21	13.26	GO:0016799	hydrolase activity, hydrolyzing N-glycosyl compounds
3	GO:0015459	potassium channel regulator activity	14	13.2	GO:0016247	channel regulator activity
5	GO:0016755	transferase activity, transferring amino-acyl groups	22	13.2	GO:0016746	transferase activity, transferring acyl groups
5	GO:0015440	peptide-transporting ATPase activity	18	13.2	GO:0042887, GO:0042626, GO:0015197	amide transmembrane transporter activity, ATPase activity, coupled to transmembrane movement of substances, peptide transporter activity
10	GO:0008574	plus-end-directed microtubule motor activity	13	13	GO:0003777	microtubule motor activity
5	GO:0031996	thioesterase binding	13	13	GO:0019899	enzyme binding
9	GO:0004331	fructose-2,6-bisphosphate 2-phosphatase activity	13	13	GO:0050308	sugar-phosphatase activity
5	GO:0017134	fibroblast growth factor binding	13	13	GO:0019838	growth factor binding
5	GO:0019894	kinesin binding	13	13	GO:0008092	cytoskeletal protein binding
6	GO:0004140	dephospho-CoA kinase activity	13	13	GO:0016301, GO:0016773	kinase activity, phosphotransferase activity, alcohol group as acceptor
7	GO:0004427	inorganic diphosphatase activity	13	13	GO:0016462	pyrophosphatase activity
6	GO:0003857	3-hydroxyacyl-CoA dehydrogenase activity	13	13	GO:0016616	oxidoreductase activity, acting on the CH-OH group of donors, NAD or NADP as acceptor
7	GO:0016413	O-acetyltransferase activity	20	13	GO:0008374, GO:0016407	O-acyltransferase activity, acetyltransferase activity
4	GO:0016018	cyclosporin A binding	13	13	GO:0042277, GO:0008144	peptide binding, drug binding
7	GO:0050897	cobalt ion binding	13	13	GO:0046914	transition metal ion binding
5	GO:0051864	histone demethylase activity (H3-K36 specific)	13	13	GO:0032452, GO:0016706	histone demethylase activity, oxidoreductase activity, acting on paired donors, with incorporation or reduction of molecular oxygen, 2-oxoglutarate as one donor, and incorporation of one atom each of oxygen into both donors
5	GO:0031432	titin binding	13	13	GO:0008092	cytoskeletal protein binding
6	GO:0004332	fructose-bisphosphate aldolase activity	13	13	GO:0016832	aldehyde-lyase activity
7	GO:0003886	DNA (cytosine-5-)-methyltransferase activity	13	13	GO:0009008, GO:0008757	DNA-methyltransferase activity, S-adenosylmethionine-dependent methyltransferase activity
5	GO:0003954	NADH dehydrogenase activity	28	12.96	GO:0016651	oxidoreductase activity, acting on NAD(P)H
5	GO:0016634	oxidoreductase activity, acting on the CH-CH group of donors, oxygen as acceptor	23	12.84	GO:0016627	oxidoreductase activity, acting on the CH-CH group of donors
8	GO:0003747	translation release factor activity	16	12.8	GO:0008079	translation termination factor activity
7	GO:0008527	taste receptor activity	21	12.6	GO:0004930	G-protein coupled receptor activity
5	GO:0016682	oxidoreductase activity, acting on diphenols and related substances as donors, oxygen as acceptor	21	12.6	GO:0016679	oxidoreductase activity, acting on diphenols and related substances as donors
5	GO:0030614	oxidoreductase activity, acting on phosphorus or arsenic in donors, disulfide as acceptor	21	12.6	GO:0030613	oxidoreductase activity, acting on phosphorus or arsenic in donors
4	GO:0048038	quinone binding	13	12.6	GO:0048037	cofactor binding
4	GO:0015562	efflux transmembrane transporter activity	14	12.4	GO:0022857	transmembrane transporter activity
6	GO:0046923	ER retention sequence binding	16	12.4	GO:0005048	signal sequence binding
6	GO:0015417	polyamine-transporting ATPase activity	12	12.4	GO:0015203, GO:0042626	polyamine transmembrane transporter activity, ATPase activity, coupled to transmembrane movement of substances
5	GO:0016641	oxidoreductase activity, acting on the CH-NH2 group of donors, oxygen as acceptor	20	12.4	GO:0016638	oxidoreductase activity, acting on the CH-NH2 group of donors
6	GO:0035673	oligopeptide transmembrane transporter activity	21	12.36	GO:0015198, GO:0042887	oligopeptide transporter activity, amide transmembrane transporter activity
5	GO:0015665	alcohol transmembrane transporter activity	14	12.34	GO:1901618, GO:0022891	organic hydroxy compound transmembrane transporter activity, substrate-specific transmembrane transporter activity
6	GO:0000030	mannosyltransferase activity	18	12.24	GO:0016758	transferase activity, transferring hexosyl groups
4	GO:0042393	histone binding	13	12.2	GO:0005515	protein binding
6	GO:0016409	palmitoyltransferase activity	16	12.16	GO:0016747	transferase activity, transferring acyl groups other than amino-acyl groups
7	GO:0051998	protein carboxyl O-methyltransferase activity	21	12.12	GO:0008276, GO:0010340	protein methyltransferase activity, carboxyl-O-methyltransferase activity
2	GO:0000988	protein binding transcription factor activity	53	12.09	GO:0003674	molecular_function
8	GO:0004338	glucan exo-1,3-beta-glucosidase activity	12	12	GO:0008422	beta-glucosidase activity
6	GO:0004345	glucose-6-phosphate dehydrogenase activity	12	12	GO:0016616	oxidoreductase activity, acting on the CH-OH group of donors, NAD or NADP as acceptor
5	GO:0061505	DNA topoisomerase II activity	20	12	GO:0003916	DNA topoisomerase activity
5	GO:0016863	intramolecular oxidoreductase activity, transposing C=C bonds	20	12	GO:0016860	intramolecular oxidoreductase activity
4	GO:0043548	phosphatidylinositol 3-kinase binding	12	12	GO:0005515	protein binding
6	GO:0003854	3-beta-hydroxy-delta5-steroid dehydrogenase activity	12	12	GO:0033764	steroid dehydrogenase activity, acting on the CH-OH group of donors, NAD or NADP as acceptor
5	GO:0072542	protein phosphatase activator activity	12	12	GO:0019888, GO:0019211	protein phosphatase regulator activity, phosphatase activator activity
7	GO:0003825	alpha,alpha-trehalose-phosphate synthase (UDP-forming) activity	12	12	GO:0035251	UDP-glucosyltransferase activity
6	GO:0033925	mannosyl-glycoprotein endo-beta-N-acetylglucosaminidase activity	12	12	GO:0004553	hydrolase activity, hydrolyzing O-glycosyl compounds
6	GO:0003856	3-dehydroquinate synthase activity	12	12	GO:0016838	carbon-oxygen lyase activity, acting on phosphates
5	GO:0031997	N-terminal myristoylation domain binding	12	12	GO:0047485	protein N-terminus binding
8	GO:0004849	uridine kinase activity	12	12	GO:0019206	nucleoside kinase activity
6	GO:0004649	poly(ADP-ribose) glycohydrolase activity	12	12	GO:0004553	hydrolase activity, hydrolyzing O-glycosyl compounds
6	GO:0033910	glucan 1,4-alpha-maltotetraohydrolase activity	12	12	GO:0004553	hydrolase activity, hydrolyzing O-glycosyl compounds
5	GO:0033764	steroid dehydrogenase activity, acting on the CH-OH group of donors, NAD or NADP as acceptor	19	12	GO:0016229, GO:0016616	steroid dehydrogenase activity, oxidoreductase activity, acting on the CH-OH group of donors, NAD or NADP as acceptor
6	GO:0003910	DNA ligase (ATP) activity	12	12	GO:0003909	DNA ligase activity
5	GO:0048156	tau protein binding	12	12	GO:0008092	cytoskeletal protein binding
7	GO:0016262	protein N-acetylglucosaminyltransferase activity	12	12	GO:0008375	acetylglucosaminyltransferase activity
7	GO:0035258	steroid hormone receptor binding	20	12	GO:0035257	nuclear hormone receptor binding
6	GO:0008271	secondary active sulfate transmembrane transporter activity	12	12	GO:0015291, GO:0015116	secondary active transmembrane transporter activity, sulfate transmembrane transporter activity
6	GO:0004040	amidase activity	12	12	GO:0016811	hydrolase activity, acting on carbon-nitrogen (but not peptide) bonds, in linear amides
6	GO:0004622	lysophospholipase activity	12	12	GO:0052689, GO:0004620	carboxylic ester hydrolase activity, phospholipase activity
5	GO:0016703	oxidoreductase activity, acting on single donors with incorporation of molecular oxygen, incorporation of one atom of oxygen (internal monooxygenases or internal mixed function oxidases)	20	12	GO:0004497, GO:0016701	monooxygenase activity, oxidoreductase activity, acting on single donors with incorporation of molecular oxygen
7	GO:0003957	NAD(P)+ transhydrogenase (B-specific) activity	12	12	GO:0008746, GO:0015078	NAD(P)+ transhydrogenase activity, hydrogen ion transmembrane transporter activity
6	GO:0004148	dihydrolipoyl dehydrogenase activity	12	12	GO:0016668	oxidoreductase activity, acting on a sulfur group of donors, NAD(P) as acceptor
5	GO:0016838	carbon-oxygen lyase activity, acting on phosphates	20	12	GO:0016835	carbon-oxygen lyase activity
3	GO:0004784	superoxide dismutase activity	12	12	GO:0016721, GO:0016209	oxidoreductase activity, acting on superoxide radicals as acceptor, antioxidant activity
5	GO:0043274	phospholipase binding	12	12	GO:0019899	enzyme binding
7	GO:0008239	dipeptidyl-peptidase activity	12	12	GO:0008238	exopeptidase activity
6	GO:0070330	aromatase activity	12	12	GO:0016712	oxidoreductase activity, acting on paired donors, with incorporation or reduction of molecular oxygen, reduced flavin or flavoprotein as one donor, and incorporation of one atom of oxygen
7	GO:0051010	microtubule plus-end binding	12	12	GO:0008017	microtubule binding
3	GO:0097367	carbohydrate derivative binding	25	11.88	GO:0005488	binding
5	GO:0051020	GTPase binding	50	11.87	GO:0019899	enzyme binding
4	GO:0016886	ligase activity, forming phosphoric ester bonds	27	11.88	GO:0016874	ligase activity
7	GO:0004970	ionotropic glutamate receptor activity	15	11.8	GO:0005230, GO:0008066	extracellular ligand-gated ion channel activity, glutamate receptor activity
6	GO:0004029	aldehyde dehydrogenase (NAD) activity	12	11.6	GO:0016620	oxidoreductase activity, acting on the aldehyde or oxo group of donors, NAD or NADP as acceptor
8	GO:0015175	neutral amino acid transmembrane transporter activity	11	11.52	GO:0015171	amino acid transmembrane transporter activity
6	GO:0015923	mannosidase activity	32	11.49	GO:0004553	hydrolase activity, hydrolyzing O-glycosyl compounds
7	GO:0070717	poly-purine tract binding	19	11.4	GO:0003727	single-stranded RNA binding
6	GO:0070546	L-phenylalanine aminotransferase activity	19	11.4	GO:0008483	transaminase activity
6	GO:0008443	phosphofructokinase activity	16	11.4	GO:0016773, GO:0019200	phosphotransferase activity, alcohol group as acceptor, carbohydrate kinase activity
6	GO:0003997	acyl-CoA oxidase activity	13	11.4	GO:0016634	oxidoreductase activity, acting on the CH-CH group of donors, oxygen as acceptor
6	GO:0004368	glycerol-3-phosphate dehydrogenase activity	13	11.32	GO:0016901	oxidoreductase activity, acting on the CH-OH group of donors, quinone or similar compound as acceptor
6	GO:0008169	C-methyltransferase activity	13	11.28	GO:0008168	methyltransferase activity
7	GO:0051748	UTP-monosaccharide-1-phosphate uridylyltransferase activity	9	11.2	GO:0070569	uridylyltransferase activity
6	GO:0052742	phosphatidylinositol kinase activity	17	11.2	GO:0016301, GO:0016773	kinase activity, phosphotransferase activity, alcohol group as acceptor
6	GO:0000975	regulatory region DNA binding	25	11.18	GO:0003677, GO:0001067	DNA binding, regulatory region nucleic acid binding
4	GO:0000149	SNARE binding	15	11.16	GO:0005515	protein binding
5	GO:0016615	malate dehydrogenase activity	16	11.16	GO:0016614	oxidoreductase activity, acting on CH-OH group of donors
6	GO:0017057	6-phosphogluconolactonase activity	11	11	GO:0052689	carboxylic ester hydrolase activity
6	GO:0031071	cysteine desulfurase activity	11	11	GO:0016783	sulfurtransferase activity
7	GO:0031402	sodium ion binding	11	11	GO:0031420	alkali metal ion binding
6	GO:0003951	NAD+ kinase activity	11	11	GO:0016301, GO:0016773	kinase activity, phosphotransferase activity, alcohol group as acceptor
6	GO:0048487	beta-tubulin binding	11	11	GO:0015631	tubulin binding
6	GO:0033608	formyl-CoA transferase activity	11	11	GO:0008410	CoA-transferase activity
8	GO:0005354	galactose transmembrane transporter activity	11	11	GO:0015149	hexose transmembrane transporter activity
7	GO:0008967	phosphoglycolate phosphatase activity	11	11	GO:0016791	phosphatase activity
9	GO:0004115	3',5'-cyclic-AMP phosphodiesterase activity	11	11	GO:0004114	3',5'-cyclic-nucleotide phosphodiesterase activity
6	GO:0004047	aminomethyltransferase activity	11	11	GO:0008168	methyltransferase activity
5	GO:0004075	biotin carboxylase activity	11	11	GO:0016879	ligase activity, forming carbon-nitrogen bonds
7	GO:0046524	sucrose-phosphate synthase activity	11	11	GO:0035251	UDP-glucosyltransferase activity
9	GO:0005223	intracellular cGMP activated cation channel activity	11	11	GO:0005221	intracellular cyclic nucleotide activated cation channel activity
7	GO:0003873	6-phosphofructo-2-kinase activity	11	11	GO:0008443	phosphofructokinase activity
9	GO:0004523	ribonuclease H activity	11	11	GO:0016891	endoribonuclease activity, producing 5'-phosphomonoesters
6	GO:0008474	palmitoyl-(protein) hydrolase activity	11	11	GO:0016790	thiolester hydrolase activity
7	GO:0016303	1-phosphatidylinositol-3-kinase activity	11	11	GO:0035004, GO:0052742	phosphatidylinositol 3-kinase activity, phosphatidylinositol kinase activity
6	GO:0070402	NADPH binding	11	11	GO:0050661, GO:0043168	NADP binding, anion binding
4	GO:0044183	protein binding involved in protein folding	11	11	GO:0005515	protein binding
4	GO:0030332	cyclin binding	11	11	GO:0005515	protein binding
5	GO:0042826	histone deacetylase binding	11	11	GO:0019899	enzyme binding
5	GO:0071532	ankyrin repeat binding	11	11	GO:0019904	protein domain specific binding
5	GO:0051007	squalene-hopene cyclase activity	11	11	GO:0016866, GO:0034072	intramolecular transferase activity, squalene cyclase activity
7	GO:0015446	arsenite-transmembrane transporting ATPase activity	11	11	GO:0043225, GO:0019829, GO:0008490	anion transmembrane-transporting ATPase activity, cation-transporting ATPase activity, arsenite secondary active transmembrane transporter activity
8	GO:0004414	homoserine O-acetyltransferase activity	11	11	GO:0016413	O-acetyltransferase activity
12	GO:0086006	voltage-gated sodium channel activity involved in regulation of cardiac muscle cell action potential	13	11	GO:0005248	voltage-gated sodium channel activity
5	GO:0008601	protein phosphatase type 2A regulator activity	11	11	GO:0019888	protein phosphatase regulator activity
6	GO:0008667	2,3-dihydro-2,3-dihydroxybenzoate dehydrogenase activity	11	11	GO:0016628	oxidoreductase activity, acting on the CH-CH group of donors, NAD or NADP as acceptor
11	GO:0043140	ATP-dependent 3'-5' DNA helicase activity	11	11	GO:0043138, GO:0004003	3'-5' DNA helicase activity, ATP-dependent DNA helicase activity
7	GO:0004830	tryptophan-tRNA ligase activity	11	11	GO:0004812	aminoacyl-tRNA ligase activity
4	GO:0004602	glutathione peroxidase activity	11	11	GO:0004601	peroxidase activity
6	GO:0008831	dTDP-4-dehydrorhamnose reductase activity	11	11	GO:0016616	oxidoreductase activity, acting on the CH-OH group of donors, NAD or NADP as acceptor
8	GO:0015105	arsenite transmembrane transporter activity	18	10.96	GO:0015103	inorganic anion transmembrane transporter activity
6	GO:0070567	cytidylyltransferase activity	18	10.8	GO:0016779	nucleotidyltransferase activity
5	GO:0016774	phosphotransferase activity, carboxyl group as acceptor	17	10.8	GO:0016772	transferase activity, transferring phosphorus-containing groups
4	GO:0005539	glycosaminoglycan binding	16	10.8	GO:0097367	carbohydrate derivative binding
8	GO:0015924	mannosyl-oligosaccharide mannosidase activity	18	10.8	GO:0004559	alpha-mannosidase activity
9	GO:0051139	metal ion:hydrogen antiporter activity	18	10.8	GO:0046873, GO:0015491, GO:0015299	metal ion transmembrane transporter activity, cation:cation antiporter activity, solute:hydrogen antiporter activity
7	GO:0004532	exoribonuclease activity	32	10.74	GO:0004527, GO:0004540	exonuclease activity, ribonuclease activity
6	GO:0070815	peptidyl-lysine 5-dioxygenase activity	13	10.6	GO:0016706	oxidoreductase activity, acting on paired donors, with incorporation or reduction of molecular oxygen, 2-oxoglutarate as one donor, and incorporation of one atom each of oxygen into both donors
3	GO:0051184	cofactor transporter activity	20	10.56	GO:0005215	transporter activity
5	GO:0016899	oxidoreductase activity, acting on the CH-OH group of donors, oxygen as acceptor	14	10.44	GO:0016614	oxidoreductase activity, acting on CH-OH group of donors
5	GO:0015198	oligopeptide transporter activity	24	10.42	GO:0015197	peptide transporter activity
5	GO:0005048	signal sequence binding	20	10.4	GO:0042277	peptide binding
5	GO:0046857	oxidoreductase activity, acting on other nitrogenous compounds as donors, with NAD or NADP as acceptor	15	10.4	GO:0016661	oxidoreductase activity, acting on other nitrogenous compounds as donors
6	GO:0005347	ATP transmembrane transporter activity	12	10.4	GO:0015211, GO:0005346, GO:0000295	purine nucleoside transmembrane transporter activity, purine ribonucleotide transmembrane transporter activity, adenine nucleotide transmembrane transporter activity
5	GO:0016742	hydroxymethyl-, formyl- and related transferase activity	13	10.4	GO:0016741	transferase activity, transferring one-carbon groups
6	GO:0015217	ADP transmembrane transporter activity	12	10.4	GO:0015211, GO:0005346, GO:0000295	purine nucleoside transmembrane transporter activity, purine ribonucleotide transmembrane transporter activity, adenine nucleotide transmembrane transporter activity
7	GO:0019206	nucleoside kinase activity	18	10.32	GO:0019205	nucleobase-containing compound kinase activity
4	GO:0016229	steroid dehydrogenase activity	24	10.28	GO:0016491	oxidoreductase activity
8	GO:0016433	rRNA (adenine) methyltransferase activity	16	10.24	GO:0008649	rRNA methyltransferase activity
4	GO:0016744	transferase activity, transferring aldehyde or ketonic groups	13	10.2	GO:0016740	transferase activity
3	GO:0038024	cargo receptor activity	17	10.2	GO:0004872	receptor activity
3	GO:0017080	sodium channel regulator activity	11	10.2	GO:0016247	channel regulator activity
3	GO:0019208	phosphatase regulator activity	27	10.18	GO:0030234	enzyme regulator activity
4	GO:0030414	peptidase inhibitor activity	21	10.14	GO:0004857, GO:0061134	enzyme inhibitor activity, peptidase regulator activity
4	GO:0016679	oxidoreductase activity, acting on diphenols and related substances as donors	27	10.08	GO:0016491	oxidoreductase activity
7	GO:0015216	purine nucleotide transmembrane transporter activity	16	10.03	GO:0015215	nucleotide transmembrane transporter activity
8	GO:0017048	Rho GTPase binding	12	10	GO:0017016	Ras GTPase binding
8	GO:0008266	poly(U) RNA binding	10	10	GO:0008187	poly-pyrimidine tract binding
5	GO:0004124	cysteine synthase activity	10	10	GO:0016835	carbon-oxygen lyase activity
8	GO:0046969	NAD-dependent histone deacetylase activity (H3-K9 specific)	10	10	GO:0032129, GO:0017136	histone deacetylase activity (H3-K9 specific), NAD-dependent histone deacetylase activity
6	GO:0030060	L-malate dehydrogenase activity	10	10	GO:0016616, GO:0016615	oxidoreductase activity, acting on the CH-OH group of donors, NAD or NADP as acceptor, malate dehydrogenase activity
7	GO:0004315	3-oxoacyl-[acyl-carrier-protein] synthase activity	10	10	GO:0004312	fatty acid synthase activity
10	GO:0008569	minus-end-directed microtubule motor activity	10	10	GO:0003777	microtubule motor activity
7	GO:0003968	RNA-directed RNA polymerase activity	10	10	GO:0034062	RNA polymerase activity
9	GO:0016314	phosphatidylinositol-3,4,5-trisphosphate 3-phosphatase activity	10	10	GO:0034594	phosphatidylinositol trisphosphate phosphatase activity
5	GO:0051920	peroxiredoxin activity	10	10	GO:0016705	oxidoreductase activity, acting on paired donors, with incorporation or reduction of molecular oxygen
4	GO:0009927	histidine phosphotransfer kinase activity	10	10	GO:0016301, GO:0004871	kinase activity, signal transducer activity
6	GO:0008810	cellulase activity	10	10	GO:0004553	hydrolase activity, hydrolyzing O-glycosyl compounds
7	GO:0008898	homocysteine S-methyltransferase activity	10	10	GO:0008757, GO:0008172	S-adenosylmethionine-dependent methyltransferase activity, S-methyltransferase activity
5	GO:0051538	3 iron, 4 sulfur cluster binding	10	10	GO:0051536	iron-sulfur cluster binding
5	GO:0017022	myosin binding	13	9.99	GO:0008092	cytoskeletal protein binding
6	GO:0004867	serine-type endopeptidase inhibitor activity	10	10	GO:0004866	endopeptidase inhibitor activity
6	GO:0042288	MHC class I protein binding	10	10	GO:0042287	MHC protein binding
6	GO:0008970	phosphatidylcholine 1-acylhydrolase activity	10	10	GO:0052689, GO:0004620	carboxylic ester hydrolase activity, phospholipase activity
6	GO:0003987	acetate-CoA ligase activity	10	10	GO:0016878, GO:0016405	acid-thiol ligase activity, CoA-ligase activity
5	GO:0005178	integrin binding	10	10	GO:0032403, GO:0005102	protein complex binding, receptor binding
5	GO:0003909	DNA ligase activity	16	10	GO:0016886	ligase activity, forming phosphoric ester bonds
6	GO:0005459	UDP-galactose transmembrane transporter activity	10	10	GO:0015165	pyrimidine nucleotide-sugar transmembrane transporter activity
6	GO:0052739	phosphatidylserine 1-acylhydrolase activity	10	10	GO:0052689, GO:0004620	carboxylic ester hydrolase activity, phospholipase activity
6	GO:0052740	1-acyl-2-lysophosphatidylserine acylhydrolase activity	10	10	GO:0052689, GO:0004620	carboxylic ester hydrolase activity, phospholipase activity
9	GO:0004698	calcium-dependent protein kinase C activity	10	10	GO:0009931, GO:0004697	calcium-dependent protein serine/threonine kinase activity, protein kinase C activity
4	GO:0031626	beta-endorphin binding	10	10	GO:0042277, GO:0042165	peptide binding, neurotransmitter binding
7	GO:0004556	alpha-amylase activity	10	10	GO:0016160	amylase activity
8	GO:0019784	NEDD8-specific protease activity	10	10	GO:0019783	small conjugating protein-specific protease activity
7	GO:0004579	dolichyl-diphosphooligosaccharide-protein glycotransferase activity	10	10	GO:0004576	oligosaccharyl transferase activity
6	GO:0004090	carbonyl reductase (NADPH) activity	10	10	GO:0016616	oxidoreductase activity, acting on the CH-OH group of donors, NAD or NADP as acceptor
7	GO:0070737	protein-glycine ligase activity, elongating	10	10	GO:0070735	protein-glycine ligase activity
7	GO:0008409	5'-3' exonuclease activity	11	9.96	GO:0004527	exonuclease activity
7	GO:0004308	exo-alpha-sialidase activity	9	9.8	GO:0016997	alpha-sialidase activity
4	GO:0000981	sequence-specific DNA binding RNA polymerase II transcription factor activity	12	9.76	GO:0003700	sequence-specific DNA binding transcription factor activity
7	GO:0004529	exodeoxyribonuclease activity	28	9.65	GO:0004536, GO:0004527	deoxyribonuclease activity, exonuclease activity
4	GO:0015002	heme-copper terminal oxidase activity	16	9.6	GO:0016491	oxidoreductase activity
6	GO:0017091	AU-rich element binding	10	9.6	GO:0003723	RNA binding
5	GO:0008410	CoA-transferase activity	16	9.6	GO:0016782	transferase activity, transferring sulfur-containing groups
6	GO:0051766	inositol trisphosphate kinase activity	16	9.6	GO:0016301, GO:0016773	kinase activity, phosphotransferase activity, alcohol group as acceptor
4	GO:0016885	ligase activity, forming carbon-carbon bonds	13	9.6	GO:0016874	ligase activity
10	GO:0043138	3'-5' DNA helicase activity	14	9.6	GO:0003678	DNA helicase activity
8	GO:0016434	rRNA (cytosine) methyltransferase activity	16	9.6	GO:0008649	rRNA methyltransferase activity
5	GO:0016676	oxidoreductase activity, acting on a heme group of donors, oxygen as acceptor	16	9.6	GO:0016675	oxidoreductase activity, acting on a heme group of donors
4	GO:0017046	peptide hormone binding	15	9.4	GO:0042277, GO:0042562	peptide binding, hormone binding
6	GO:0035257	nuclear hormone receptor binding	22	9.4	GO:0051427	hormone receptor binding
9	GO:0004723	calcium-dependent protein serine/threonine phosphatase activity	10	9.2	GO:0004722	protein serine/threonine phosphatase activity
5	GO:0016712	oxidoreductase activity, acting on paired donors, with incorporation or reduction of molecular oxygen, reduced flavin or flavoprotein as one donor, and incorporation of one atom of oxygen	14	9.2	GO:0016705, GO:0004497	oxidoreductase activity, acting on paired donors, with incorporation or reduction of molecular oxygen, monooxygenase activity
5	GO:0016813	hydrolase activity, acting on carbon-nitrogen (but not peptide) bonds, in linear amidines	8	9.2	GO:0016810	hydrolase activity, acting on carbon-nitrogen (but not peptide) bonds
6	GO:0016289	CoA hydrolase activity	15	9.12	GO:0016790	thiolester hydrolase activity
5	GO:0046912	transferase activity, transferring acyl groups, acyl groups converted into alkyl on transfer	14	9	GO:0016746	transferase activity, transferring acyl groups
6	GO:0050641	6-methylsalicylic acid synthase activity	9	9	GO:0016747	transferase activity, transferring acyl groups other than amino-acyl groups
6	GO:0008240	tripeptidyl-peptidase activity	9	9	GO:0008238, GO:0008236	exopeptidase activity, serine-type peptidase activity
4	GO:0008061	chitin binding	9	9	GO:0097367	carbohydrate derivative binding
8	GO:0003985	acetyl-CoA C-acetyltransferase activity	9	9	GO:0016453, GO:0003988	C-acetyltransferase activity, acetyl-CoA C-acyltransferase activity
7	GO:0050236	pyridoxine:NADP 4-dehydrogenase activity	9	9	GO:0004033	aldo-keto reductase (NADP) activity
6	GO:0004650	polygalacturonase activity	9	9	GO:0004553	hydrolase activity, hydrolyzing O-glycosyl compounds
5	GO:0003866	3-phosphoshikimate 1-carboxyvinyltransferase activity	9	9	GO:0016765	transferase activity, transferring alkyl or aryl (other than methyl) groups
13	GO:0005250	A-type (transient outward) potassium channel activity	9	9	GO:0015271	outward rectifier potassium channel activity
7	GO:0070530	K63-linked polyubiquitin binding	9	9	GO:0031593	polyubiquitin binding
6	GO:0009008	DNA-methyltransferase activity	15	9	GO:0008168	methyltransferase activity
6	GO:0008746	NAD(P)+ transhydrogenase activity	14	9	GO:0016652	oxidoreductase activity, acting on NAD(P)H, NAD(P) as acceptor
8	GO:0004805	trehalose-phosphatase activity	9	9	GO:0019203	carbohydrate phosphatase activity
5	GO:0016421	CoA carboxylase activity	10	9	GO:0016885	ligase activity, forming carbon-carbon bonds
4	GO:0034185	apolipoprotein binding	9	9	GO:0005515	protein binding
6	GO:0035004	phosphatidylinositol 3-kinase activity	11	9	GO:0016301	kinase activity
7	GO:0004826	phenylalanine-tRNA ligase activity	9	9	GO:0004812	aminoacyl-tRNA ligase activity
6	GO:0004499	N,N-dimethylaniline monooxygenase activity	9	9	GO:0016709	oxidoreductase activity, acting on paired donors, with incorporation or reduction of molecular oxygen, NAD(P)H as one donor, and incorporation of one atom of oxygen
6	GO:0004807	triose-phosphate isomerase activity	9	9	GO:0016861	intramolecular oxidoreductase activity, interconverting aldoses and ketoses
6	GO:0003855	3-dehydroquinate dehydratase activity	9	9	GO:0016836	hydro-lyase activity
7	GO:0050254	rhodopsin kinase activity	9	9	GO:0004672	protein kinase activity
3	GO:0008641	small protein activating enzyme activity	10	9	GO:0003824	catalytic activity
5	GO:0016778	diphosphotransferase activity	15	9	GO:0016772	transferase activity, transferring phosphorus-containing groups
6	GO:0004616	phosphogluconate dehydrogenase (decarboxylating) activity	9	9	GO:0016616	oxidoreductase activity, acting on the CH-OH group of donors, NAD or NADP as acceptor
6	GO:0004764	shikimate 3-dehydrogenase (NADP+) activity	9	9	GO:0016616	oxidoreductase activity, acting on the CH-OH group of donors, NAD or NADP as acceptor
8	GO:0008881	glutamate racemase activity	9	9	GO:0047661	amino-acid racemase activity
6	GO:0046556	alpha-N-arabinofuranosidase activity	9	9	GO:0004553	hydrolase activity, hydrolyzing O-glycosyl compounds
7	GO:0050321	tau-protein kinase activity	9	9	GO:0004672	protein kinase activity
8	GO:0008663	2',3'-cyclic-nucleotide 2'-phosphodiesterase activity	9	9	GO:0004112	cyclic-nucleotide phosphodiesterase activity
7	GO:0004647	phosphoserine phosphatase activity	9	9	GO:0016791	phosphatase activity
5	GO:0004766	spermidine synthase activity	9	9	GO:0016765	transferase activity, transferring alkyl or aryl (other than methyl) groups
7	GO:0004356	glutamate-ammonia ligase activity	9	9	GO:0016211	ammonia ligase activity
5	GO:0015168	glycerol transmembrane transporter activity	9	9	GO:0015144, GO:0015166	carbohydrate transmembrane transporter activity, polyol transmembrane transporter activity
7	GO:0005046	KDEL sequence binding	9	9	GO:0046923	ER retention sequence binding
8	GO:0035259	glucocorticoid receptor binding	9	9	GO:0035258	steroid hormone receptor binding
6	GO:0004618	phosphoglycerate kinase activity	9	9	GO:0016301, GO:0016774	kinase activity, phosphotransferase activity, carboxyl group as acceptor
3	GO:0042562	hormone binding	19	8.84	GO:0005488	binding
7	GO:0035173	histone kinase activity	14	8.84	GO:0004672	protein kinase activity
4	GO:0019838	growth factor binding	14	8.8	GO:0005515	protein binding
4	GO:0061135	endopeptidase regulator activity	20	8.74	GO:0061134	peptidase regulator activity
5	GO:0019905	syntaxin binding	9	8.6	GO:0000149	SNARE binding
6	GO:0004568	chitinase activity	9	8.6	GO:0004553	hydrolase activity, hydrolyzing O-glycosyl compounds
4	GO:0019209	kinase activator activity	13	8.6	GO:0008047, GO:0019207	enzyme activator activity, kinase regulator activity
6	GO:0004030	aldehyde dehydrogenase [NAD(P)+] activity	9	8.6	GO:0016620	oxidoreductase activity, acting on the aldehyde or oxo group of donors, NAD or NADP as acceptor
5	GO:0015203	polyamine transmembrane transporter activity	13	8.44	GO:0022891	substrate-specific transmembrane transporter activity
7	GO:0004558	alpha-glucosidase activity	11	8.4	GO:0015926	glucosidase activity
4	GO:0046977	TAP binding	7	8.4	GO:0005515	protein binding
7	GO:0004629	phospholipase C activity	12	8.4	GO:0008081, GO:0004620	phosphoric diester hydrolase activity, phospholipase activity
5	GO:0004860	protein kinase inhibitor activity	14	8.32	GO:0019210, GO:0019887	kinase inhibitor activity, protein kinase regulator activity
7	GO:0015296	anion:cation symporter activity	15	8.28	GO:0008509, GO:0015294	anion transmembrane transporter activity, solute:cation symporter activity
8	GO:0030983	mismatched DNA binding	9	8.26	GO:0003690	double-stranded DNA binding
6	GO:0016160	amylase activity	13	8.2	GO:0004553	hydrolase activity, hydrolyzing O-glycosyl compounds
7	GO:0015146	pentose transmembrane transporter activity	7	8.2	GO:0015145	monosaccharide transmembrane transporter activity
10	GO:0005381	iron ion transmembrane transporter activity	11	8.04	GO:0046915	transition metal ion transmembrane transporter activity
5	GO:0001786	phosphatidylserine binding	8	8	GO:0005543, GO:0072341	phospholipid binding, modified amino acid binding
7	GO:0042409	caffeoyl-CoA O-methyltransferase activity	8	8	GO:0008757, GO:0008171	S-adenosylmethionine-dependent methyltransferase activity, O-methyltransferase activity
7	GO:0052655	L-valine transaminase activity	8	8	GO:0004084	branched-chain-amino-acid transaminase activity
5	GO:0031683	G-protein beta/gamma-subunit complex binding	8	8	GO:0032403	protein complex binding
7	GO:0019706	protein-cysteine S-palmitoyltransferase activity	8	8	GO:0016409, GO:0019707	palmitoyltransferase activity, protein-cysteine S-acyltransferase activity
7	GO:0052654	L-leucine transaminase activity	8	8	GO:0004084	branched-chain-amino-acid transaminase activity
6	GO:0003847	1-alkyl-2-acetylglycerophosphocholine esterase activity	8	8	GO:0052689	carboxylic ester hydrolase activity
4	GO:0008201	heparin binding	8	8	GO:0005539, GO:0043168, GO:1901681	glycosaminoglycan binding, anion binding, sulfur compound binding
4	GO:0030276	clathrin binding	8	8	GO:0005515	protein binding
7	GO:0019789	SUMO ligase activity	8	8	GO:0019787	small conjugating protein ligase activity
6	GO:0047964	glyoxylate reductase activity	8	8	GO:0016616	oxidoreductase activity, acting on the CH-OH group of donors, NAD or NADP as acceptor
7	GO:0046870	cadmium ion binding	8	8	GO:0046914	transition metal ion binding
6	GO:0004634	phosphopyruvate hydratase activity	8	8	GO:0016836	hydro-lyase activity
6	GO:0008131	primary amine oxidase activity	8	8	GO:0016641	oxidoreductase activity, acting on the CH-NH2 group of donors, oxygen as acceptor
7	GO:0070736	protein-glycine ligase activity, initiating	8	8	GO:0070735	protein-glycine ligase activity
6	GO:0004765	shikimate kinase activity	8	8	GO:0016301, GO:0016773	kinase activity, phosphotransferase activity, alcohol group as acceptor
7	GO:0070740	tubulin-glutamic acid ligase activity	8	8	GO:0070739	protein-glutamic acid ligase activity
9	GO:0009035	Type I site-specific deoxyribonuclease activity	8	8	GO:0016888, GO:0015666	endodeoxyribonuclease activity, producing 5'-phosphomonoesters, restriction endodeoxyribonuclease activity
4	GO:0008013	beta-catenin binding	8	8	GO:0005515	protein binding
6	GO:0004747	ribokinase activity	8	8	GO:0016773, GO:0019200	phosphotransferase activity, alcohol group as acceptor, carbohydrate kinase activity
5	GO:0017124	SH3 domain binding	8	8	GO:0019904	protein domain specific binding
4	GO:1901618	organic hydroxy compound transmembrane transporter activity	15	8	GO:0022857	transmembrane transporter activity
7	GO:0000285	1-phosphatidylinositol-3-phosphate 5-kinase activity	8	8	GO:0016307	phosphatidylinositol phosphate kinase activity
6	GO:0003938	IMP dehydrogenase activity	8	8	GO:0016616	oxidoreductase activity, acting on the CH-OH group of donors, NAD or NADP as acceptor
7	GO:0008780	acyl-[acyl-carrier-protein]-UDP-N-acetylglucosamine O-acyltransferase activity	8	8	GO:0008374	O-acyltransferase activity
8	GO:0009931	calcium-dependent protein serine/threonine kinase activity	12	8	GO:0010857, GO:0004674	calcium-dependent protein kinase activity, protein serine/threonine kinase activity
6	GO:0004749	ribose phosphate diphosphokinase activity	8	8	GO:0016778	diphosphotransferase activity
8	GO:0000405	bubble DNA binding	8	8	GO:0000217	DNA secondary structure binding
8	GO:0003983	UTP:glucose-1-phosphate uridylyltransferase activity	8	8	GO:0051748	UTP-monosaccharide-1-phosphate uridylyltransferase activity
7	GO:0004818	glutamate-tRNA ligase activity	8	8	GO:0004812	aminoacyl-tRNA ligase activity
7	GO:0052656	L-isoleucine transaminase activity	8	8	GO:0004084	branched-chain-amino-acid transaminase activity
6	GO:0008888	glycerol dehydrogenase [NAD+] activity	8	8	GO:0016616	oxidoreductase activity, acting on the CH-OH group of donors, NAD or NADP as acceptor
13	GO:1902282	voltage-gated potassium channel activity involved in ventricular cardiac muscle cell action potential repolarization	8	8	GO:0086008	voltage-gated potassium channel activity involved in cardiac muscle cell action potential repolarization
8	GO:0003935	GTP cyclohydrolase II activity	8	8	GO:0003933	GTP cyclohydrolase activity
4	GO:0005344	oxygen transporter activity	8	8	GO:0022892	substrate-specific transporter activity
6	GO:0004753	saccharopine dehydrogenase activity	8	8	GO:0016646	oxidoreductase activity, acting on the CH-NH group of donors, NAD or NADP as acceptor
5	GO:0016987	sigma factor activity	8	8	GO:0000996	core DNA-dependent RNA polymerase binding promoter specificity activity
6	GO:0042903	tubulin deacetylase activity	8	8	GO:0033558, GO:0016811	protein deacetylase activity, hydrolase activity, acting on carbon-nitrogen (but not peptide) bonds, in linear amides
6	GO:0071992	phytochelatin transmembrane transporter activity	8	8	GO:0042887, GO:0071991	amide transmembrane transporter activity, phytochelatin transporter activity
8	GO:0004708	MAP kinase kinase activity	8	8	GO:0004712	protein serine/threonine/tyrosine kinase activity
4	GO:0001968	fibronectin binding	8	8	GO:0005515	protein binding
4	GO:0019826	oxygen sensor activity	8	8	GO:0019825	oxygen binding
6	GO:0004733	pyridoxamine-phosphate oxidase activity	8	8	GO:0016641	oxidoreductase activity, acting on the CH-NH2 group of donors, oxygen as acceptor
6	GO:0016756	glutathione gamma-glutamylcysteinyltransferase activity	8	8	GO:0016755	transferase activity, transferring amino-acyl groups
5	GO:0034040	lipid-transporting ATPase activity	8	8	GO:0042626, GO:0005319	ATPase activity, coupled to transmembrane movement of substances, lipid transporter activity
8	GO:0016208	AMP binding	8	8	GO:0043169, GO:0032559, GO:0043168, GO:0032550	cation binding, adenyl ribonucleotide binding, anion binding, purine ribonucleoside binding
7	GO:0005080	protein kinase C binding	8	8	GO:0019901	protein kinase binding
6	GO:0008756	o-succinylbenzoate-CoA ligase activity	8	8	GO:0016878, GO:0016405	acid-thiol ligase activity, CoA-ligase activity
7	GO:0009678	hydrogen-translocating pyrophosphatase activity	8	8	GO:0015405, GO:0016462	P-P-bond-hydrolysis-driven transmembrane transporter activity, pyrophosphatase activity
6	GO:0019903	protein phosphatase binding	10	8	GO:0019902	phosphatase binding
11	GO:0005234	extracellular-glutamate-gated ion channel activity	9	7.8	GO:0005231	excitatory extracellular ligand-gated ion channel activity
5	GO:0016624	oxidoreductase activity, acting on the aldehyde or oxo group of donors, disulfide as acceptor	11	7.8	GO:0016903	oxidoreductase activity, acting on the aldehyde or oxo group of donors
5	GO:0016713	oxidoreductase activity, acting on paired donors, with incorporation or reduction of molecular oxygen, reduced iron-sulfur protein as one donor, and incorporation of one atom of oxygen	10	7.8	GO:0016705, GO:0004497	oxidoreductase activity, acting on paired donors, with incorporation or reduction of molecular oxygen, monooxygenase activity
7	GO:0008079	translation termination factor activity	16	7.68	GO:0008135	translation factor activity, nucleic acid binding
9	GO:0015278	calcium-release channel activity	9	7.6	GO:0005262, GO:0015276	calcium channel activity, ligand-gated ion channel activity
7	GO:0008187	poly-pyrimidine tract binding	11	7.6	GO:0003727	single-stranded RNA binding
6	GO:0015450	P-P-bond-hydrolysis-driven protein transmembrane transporter activity	8	7.6	GO:0008320, GO:0015405	protein transmembrane transporter activity, P-P-bond-hydrolysis-driven transmembrane transporter activity
4	GO:0030613	oxidoreductase activity, acting on phosphorus or arsenic in donors	21	7.56	GO:0016491	oxidoreductase activity
5	GO:0008320	protein transmembrane transporter activity	11	7.56	GO:0008565, GO:0022884	protein transporter activity, macromolecule transmembrane transporter activity
5	GO:0008066	glutamate receptor activity	16	7.44	GO:0004888	transmembrane signaling receptor activity
6	GO:0019238	cyclohydrolase activity	16	7.44	GO:0016814	hydrolase activity, acting on carbon-nitrogen (but not peptide) bonds, in cyclic amidines
5	GO:0016652	oxidoreductase activity, acting on NAD(P)H, NAD(P) as acceptor	16	7.4	GO:0016651	oxidoreductase activity, acting on NAD(P)H
8	GO:0000400	four-way junction DNA binding	7	7.4	GO:0000217	DNA secondary structure binding
7	GO:0019204	nucleotide phosphatase activity	9	7.4	GO:0016791	phosphatase activity
7	GO:0010340	carboxyl-O-methyltransferase activity	21	7.27	GO:0008171	O-methyltransferase activity
4	GO:0019211	phosphatase activator activity	12	7.2	GO:0019208, GO:0008047	phosphatase regulator activity, enzyme activator activity
4	GO:0016721	oxidoreductase activity, acting on superoxide radicals as acceptor	12	7.2	GO:0016491	oxidoreductase activity
3	GO:0042165	neurotransmitter binding	12	7.2	GO:0005488	binding
5	GO:0016723	oxidoreductase activity, oxidizing metal ions, NAD or NADP as acceptor	12	7.2	GO:0016722	oxidoreductase activity, oxidizing metal ions
7	GO:0016426	tRNA (adenine) methyltransferase activity	12	7.2	GO:0008757, GO:0008175	S-adenosylmethionine-dependent methyltransferase activity, tRNA methyltransferase activity
6	GO:0070548	L-glutamine aminotransferase activity	8	7.2	GO:0008483	transaminase activity
8	GO:0034593	phosphatidylinositol bisphosphate phosphatase activity	10	7.2	GO:0052866	phosphatidylinositol phosphate phosphatase activity
4	GO:0016840	carbon-nitrogen lyase activity	16	7.08	GO:0016829	lyase activity
10	GO:0005231	excitatory extracellular ligand-gated ion channel activity	13	7.08	GO:0005230	extracellular ligand-gated ion channel activity
4	GO:0016725	oxidoreductase activity, acting on CH or CH2 groups	14	7.04	GO:0016491	oxidoreductase activity
3	GO:0061134	peptidase regulator activity	24	7.02	GO:0030234	enzyme regulator activity
7	GO:0030731	guanidinoacetate N-methyltransferase activity	7	7	GO:0008757	S-adenosylmethionine-dependent methyltransferase activity
4	GO:0016688	L-ascorbate peroxidase activity	7	7	GO:0004601	peroxidase activity
6	GO:0004658	propionyl-CoA carboxylase activity	7	7	GO:0016421	CoA carboxylase activity
6	GO:0009703	nitrate reductase (NADH) activity	7	7	GO:0046857, GO:0008940	oxidoreductase activity, acting on other nitrogenous compounds as donors, with NAD or NADP as acceptor, nitrate reductase activity
8	GO:0000210	NAD+ diphosphatase activity	7	7	GO:0004551	nucleotide diphosphatase activity
6	GO:0004645	phosphorylase activity	9	7	GO:0016758	transferase activity, transferring hexosyl groups
6	GO:0004416	hydroxyacylglutathione hydrolase activity	7	7	GO:0016790	thiolester hydrolase activity
6	GO:0008922	long-chain fatty acid [acyl-carrier-protein] ligase activity	7	7	GO:0016878, GO:0015645	acid-thiol ligase activity, fatty acid ligase activity
6	GO:0043014	alpha-tubulin binding	7	7	GO:0015631	tubulin binding
7	GO:0003830	beta-1,4-mannosylglycoprotein 4-beta-N-acetylglucosaminyltransferase activity	7	7	GO:0008375	acetylglucosaminyltransferase activity
6	GO:0009540	zeaxanthin epoxidase [overall] activity	7	7	GO:0016709	oxidoreductase activity, acting on paired donors, with incorporation or reduction of molecular oxygen, NAD(P)H as one donor, and incorporation of one atom of oxygen
7	GO:0004972	N-methyl-D-aspartate selective glutamate receptor activity	7	7	GO:0004970	ionotropic glutamate receptor activity
9	GO:0005391	sodium:potassium-exchanging ATPase activity	7	7	GO:0015081, GO:0008556	sodium ion transmembrane transporter activity, potassium-transporting ATPase activity
5	GO:0070300	phosphatidic acid binding	7	7	GO:0005543	phospholipid binding
6	GO:0043958	acryloyl-CoA reductase activity	7	7	GO:0016628	oxidoreductase activity, acting on the CH-CH group of donors, NAD or NADP as acceptor
4	GO:0004325	ferrochelatase activity	7	7	GO:0016829	lyase activity
5	GO:0046979	TAP2 binding	7	7	GO:0046977	TAP binding
5	GO:0004736	pyruvate carboxylase activity	7	7	GO:0016885	ligase activity, forming carbon-carbon bonds
9	GO:0016149	translation release factor activity, codon specific	7	7	GO:0003747	translation release factor activity
6	GO:0003978	UDP-glucose 4-epimerase activity	7	7	GO:0016857	racemase and epimerase activity, acting on carbohydrates and derivatives
4	GO:0043546	molybdopterin cofactor binding	7	7	GO:1901363, GO:0050662, GO:0097159	heterocyclic compound binding, coenzyme binding, organic cyclic compound binding
7	GO:0004450	isocitrate dehydrogenase (NADP+) activity	7	7	GO:0004448	isocitrate dehydrogenase activity
7	GO:0030697	S-adenosylmethionine-dependent tRNA (m5U54) methyltransferase activity	7	7	GO:0008757, GO:0030696	S-adenosylmethionine-dependent methyltransferase activity, tRNA (m5U54) methyltransferase activity
7	GO:0004608	phosphatidylethanolamine N-methyltransferase activity	7	7	GO:0008757, GO:0008170	S-adenosylmethionine-dependent methyltransferase activity, N-methyltransferase activity
5	GO:0000215	tRNA 2'-phosphotransferase activity	7	7	GO:0016773, GO:0008665	phosphotransferase activity, alcohol group as acceptor, 2'-phosphotransferase activity
6	GO:0052662	zeaxanthin epoxidase activity	7	7	GO:0016709	oxidoreductase activity, acting on paired donors, with incorporation or reduction of molecular oxygen, NAD(P)H as one donor, and incorporation of one atom of oxygen
4	GO:0046980	tapasin binding	7	7	GO:0005515	protein binding
7	GO:0070040	rRNA (adenine-C2-)-methyltransferase activity	7	7	GO:0008169, GO:0016433	C-methyltransferase activity, rRNA (adenine) methyltransferase activity
5	GO:0032795	heterotrimeric G-protein binding	7	7	GO:0032403	protein complex binding
8	GO:0015415	phosphate ion transmembrane-transporting ATPase activity	7	7	GO:0043225, GO:0015114	anion transmembrane-transporting ATPase activity, phosphate ion transmembrane transporter activity
7	GO:0033717	gluconate 2-dehydrogenase (acceptor) activity	7	7	GO:0008875	gluconate dehydrogenase activity
8	GO:0008553	hydrogen-exporting ATPase activity, phosphorylative mechanism	7	7	GO:0019829, GO:0015078, GO:0015662	cation-transporting ATPase activity, hydrogen ion transmembrane transporter activity, ATPase activity, coupled to transmembrane movement of ions, phosphorylative mechanism
8	GO:0016290	palmitoyl-CoA hydrolase activity	7	7	GO:0047617	acyl-CoA hydrolase activity
5	GO:0031433	telethonin binding	7	7	GO:0008092	cytoskeletal protein binding
7	GO:0046538	2,3-bisphosphoglycerate-dependent phosphoglycerate mutase activity	7	7	GO:0004619	phosphoglycerate mutase activity
6	GO:0003958	NADPH-hemoprotein reductase activity	7	7	GO:0016653	oxidoreductase activity, acting on NAD(P)H, heme protein as acceptor
5	GO:0046978	TAP1 binding	7	7	GO:0046977	TAP binding
6	GO:0018801	glutaconyl-CoA decarboxylase activity	7	7	GO:0016831	carboxy-lyase activity
4	GO:0032767	copper-dependent protein binding	7	7	GO:0005515	protein binding
9	GO:0060072	large conductance calcium-activated potassium channel activity	7	7	GO:0015269	calcium-activated potassium channel activity
7	GO:0002935	tRNA (adenine-C2-)-methyltransferase activity	7	7	GO:0008169, GO:0016426	C-methyltransferase activity, tRNA (adenine) methyltransferase activity
4	GO:0002039	p53 binding	7	7	GO:0005515	protein binding
6	GO:0004045	aminoacyl-tRNA hydrolase activity	7	7	GO:0052689	carboxylic ester hydrolase activity
9	GO:0042132	fructose 1,6-bisphosphate 1-phosphatase activity	7	7	GO:0050308	sugar-phosphatase activity
6	GO:0036054	protein-malonyllysine demalonylase activity	7	7	GO:0016811	hydrolase activity, acting on carbon-nitrogen (but not peptide) bonds, in linear amides
6	GO:0045552	dihydrokaempferol 4-reductase activity	7	7	GO:0016616	oxidoreductase activity, acting on the CH-OH group of donors, NAD or NADP as acceptor
7	GO:0003827	alpha-1,3-mannosylglycoprotein 2-beta-N-acetylglucosaminyltransferase activity	7	7	GO:0008375	acetylglucosaminyltransferase activity
5	GO:0051786	all-trans-retinol 13,14-reductase activity	7	7	GO:0016627	oxidoreductase activity, acting on the CH-CH group of donors
4	GO:0042605	peptide antigen binding	7	7	GO:0042277, GO:0003823	peptide binding, antigen binding
8	GO:0003846	2-acylglycerol O-acyltransferase activity	7	7	GO:0016411	acylglycerol O-acyltransferase activity
6	GO:0004743	pyruvate kinase activity	7	7	GO:0016301, GO:0016773	kinase activity, phosphotransferase activity, alcohol group as acceptor
6	GO:0036055	protein-succinyllysine desuccinylase activity	7	7	GO:0016811	hydrolase activity, acting on carbon-nitrogen (but not peptide) bonds, in linear amides
6	GO:0030374	ligand-dependent nuclear receptor transcription coactivator activity	7	7	GO:0003713	transcription coactivator activity
6	GO:0052663	antheraxanthin epoxidase activity	7	7	GO:0016709	oxidoreductase activity, acting on paired donors, with incorporation or reduction of molecular oxygen, NAD(P)H as one donor, and incorporation of one atom of oxygen
5	GO:0016708	oxidoreductase activity, acting on paired donors, with incorporation or reduction of molecular oxygen, NAD(P)H as one donor, and incorporation of two atoms of oxygen into one donor	9	7	GO:0016705, GO:0051213	oxidoreductase activity, acting on paired donors, with incorporation or reduction of molecular oxygen, dioxygenase activity
6	GO:0008442	3-hydroxyisobutyrate dehydrogenase activity	7	7	GO:0016616	oxidoreductase activity, acting on the CH-OH group of donors, NAD or NADP as acceptor
6	GO:0004028	3-chloroallyl aldehyde dehydrogenase activity	7	7	GO:0016620	oxidoreductase activity, acting on the aldehyde or oxo group of donors, NAD or NADP as acceptor
7	GO:0004605	phosphatidate cytidylyltransferase activity	7	7	GO:0070567	cytidylyltransferase activity
8	GO:0072349	modified amino acid transmembrane transporter activity	12	6.96	GO:0015171	amino acid transmembrane transporter activity
7	GO:0005310	dicarboxylic acid transmembrane transporter activity	7	6.95	GO:0046943	carboxylic acid transmembrane transporter activity
7	GO:0004551	nucleotide diphosphatase activity	11	6.72	GO:0016462	pyrophosphatase activity
5	GO:0001067	regulatory region nucleic acid binding	25	6.71	GO:0003676	nucleic acid binding
6	GO:0008490	arsenite secondary active transmembrane transporter activity	11	6.6	GO:0015291, GO:0015105	secondary active transmembrane transporter activity, arsenite transmembrane transporter activity
6	GO:0017069	snRNA binding	7	6.6	GO:0003723	RNA binding
5	GO:0016841	ammonia-lyase activity	9	6.6	GO:0016840	carbon-nitrogen lyase activity
6	GO:0017040	ceramidase activity	9	6.6	GO:0016811	hydrolase activity, acting on carbon-nitrogen (but not peptide) bonds, in linear amides
4	GO:0034072	squalene cyclase activity	11	6.6	GO:0009975	cyclase activity
7	GO:0005365	myo-inositol transmembrane transporter activity	7	6.6	GO:0015166	polyol transmembrane transporter activity
6	GO:0004311	farnesyltranstransferase activity	8	6.6	GO:0004659	prenyltransferase activity
5	GO:0016743	carboxyl- or carbamoyltransferase activity	11	6.6	GO:0016741	transferase activity, transferring one-carbon groups
5	GO:0042287	MHC protein binding	11	6.6	GO:0005102	receptor binding
6	GO:0008534	oxidized purine nucleobase lesion DNA N-glycosylase activity	7	6.6	GO:0000702, GO:0003906	oxidized base lesion DNA N-glycosylase activity, DNA-(apurinic or apyrimidinic site) lyase activity
4	GO:0031369	translation initiation factor binding	9	6.6	GO:0005515	protein binding
5	GO:0004457	lactate dehydrogenase activity	11	6.6	GO:0016614	oxidoreductase activity, acting on CH-OH group of donors
5	GO:0016635	oxidoreductase activity, acting on the CH-CH group of donors, quinone or related compound as acceptor	9	6.52	GO:0016627	oxidoreductase activity, acting on the CH-CH group of donors
4	GO:0046332	SMAD binding	8	6.4	GO:0005515	protein binding
10	GO:0032138	single base insertion or deletion binding	6	6.4	GO:0032135	DNA insertion or deletion binding
5	GO:0016714	oxidoreductase activity, acting on paired donors, with incorporation or reduction of molecular oxygen, reduced pteridine as one donor, and incorporation of one atom of oxygen	6	6.2	GO:0016705, GO:0004497	oxidoreductase activity, acting on paired donors, with incorporation or reduction of molecular oxygen, monooxygenase activity
11	GO:0043142	single-stranded DNA-dependent ATPase activity	7	6.2	GO:0008094	DNA-dependent ATPase activity
3	GO:0051183	vitamin transporter activity	12	6.1	GO:0005215	transporter activity
8	GO:0015370	solute:sodium symporter activity	11	6.04	GO:0015081, GO:0015294	sodium ion transmembrane transporter activity, solute:cation symporter activity
4	GO:0005220	inositol 1,4,5-trisphosphate-sensitive calcium-release channel activity	6	6	GO:0015278, GO:0038023, GO:0005217	calcium-release channel activity, signaling receptor activity, intracellular ligand-gated ion channel activity
7	GO:0004813	alanine-tRNA ligase activity	6	6	GO:0004812	aminoacyl-tRNA ligase activity
7	GO:0008889	glycerophosphodiester phosphodiesterase activity	6	6	GO:0008081	phosphoric diester hydrolase activity
8	GO:0008441	3'(2'),5'-bisphosphate nucleotidase activity	6	6	GO:0008252	nucleotidase activity
7	GO:0071207	histone pre-mRNA stem-loop binding	6	6	GO:0036002	pre-mRNA binding
9	GO:0005385	zinc ion transmembrane transporter activity	6	6	GO:0072509, GO:0046915	divalent inorganic cation transmembrane transporter activity, transition metal ion transmembrane transporter activity
6	GO:0008875	gluconate dehydrogenase activity	10	6	GO:0016616	oxidoreductase activity, acting on the CH-OH group of donors, NAD or NADP as acceptor
7	GO:0000179	rRNA (adenine-N6,N6-)-dimethyltransferase activity	6	6	GO:0008170, GO:0016433	N-methyltransferase activity, rRNA (adenine) methyltransferase activity
4	GO:0003963	RNA-3'-phosphate cyclase activity	6	6	GO:0016886, GO:0009975	ligase activity, forming phosphoric ester bonds, cyclase activity
6	GO:0004066	asparagine synthase (glutamine-hydrolyzing) activity	6	6	GO:0016884	carbon-nitrogen ligase activity, with glutamine as amido-N-donor
4	GO:0043295	glutathione binding	6	6	GO:1900750, GO:1901681, GO:0072341	oligopeptide binding, sulfur compound binding, modified amino acid binding
7	GO:0015301	anion:anion antiporter activity	10	6	GO:0008509, GO:0015297	anion transmembrane transporter activity, antiporter activity
8	GO:0016295	myristoyl-[acyl-carrier-protein] hydrolase activity	6	6	GO:0016297	acyl-[acyl-carrier-protein] hydrolase activity
4	GO:0000900	translation repressor activity, nucleic acid binding	6	6	GO:0090079, GO:0030371	translation regulator activity, nucleic acid binding, translation repressor activity
5	GO:0031208	POZ domain binding	6	6	GO:0019904	protein domain specific binding
6	GO:0004448	isocitrate dehydrogenase activity	7	6	GO:0016616	oxidoreductase activity, acting on the CH-OH group of donors, NAD or NADP as acceptor
8	GO:0016296	palmitoyl-[acyl-carrier-protein] hydrolase activity	6	6	GO:0016297	acyl-[acyl-carrier-protein] hydrolase activity
10	GO:0015087	cobalt ion transmembrane transporter activity	6	6	GO:0046915	transition metal ion transmembrane transporter activity
7	GO:0003986	acetyl-CoA hydrolase activity	6	6	GO:0016289	CoA hydrolase activity
7	GO:0017110	nucleoside-diphosphatase activity	6	6	GO:0016462	pyrophosphatase activity
7	GO:0032129	histone deacetylase activity (H3-K9 specific)	10	6	GO:0004407	histone deacetylase activity
6	GO:0008936	nicotinamidase activity	6	6	GO:0016811	hydrolase activity, acting on carbon-nitrogen (but not peptide) bonds, in linear amides
6	GO:0000293	ferric-chelate reductase activity	6	6	GO:0016723	oxidoreductase activity, oxidizing metal ions, NAD or NADP as acceptor
8	GO:0004687	myosin light chain kinase activity	6	6	GO:0004674	protein serine/threonine kinase activity
7	GO:0003871	5-methyltetrahydropteroyltriglutamate-homocysteine S-methyltransferase activity	6	6	GO:0008172, GO:0042085	S-methyltransferase activity, 5-methyltetrahydropteroyltri-L-glutamate-dependent methyltransferase activity
6	GO:0042586	peptide deformylase activity	6	6	GO:0016811	hydrolase activity, acting on carbon-nitrogen (but not peptide) bonds, in linear amides
7	GO:0015186	L-glutamine transmembrane transporter activity	6	6	GO:0008324, GO:0015175, GO:0015179	cation transmembrane transporter activity, neutral amino acid transmembrane transporter activity, L-amino acid transmembrane transporter activity
4	GO:0003876	AMP deaminase activity	6	6	GO:0019239, GO:0016814	deaminase activity, hydrolase activity, acting on carbon-nitrogen (but not peptide) bonds, in cyclic amidines
5	GO:0015576	sorbitol transmembrane transporter activity	6	6	GO:0015144, GO:0022804, GO:0015166	carbohydrate transmembrane transporter activity, active transmembrane transporter activity, polyol transmembrane transporter activity
6	GO:0004108	citrate (Si)-synthase activity	6	6	GO:0046912	transferase activity, transferring acyl groups, acyl groups converted into alkyl on transfer
9	GO:0004686	elongation factor-2 kinase activity	6	6	GO:0004683	calmodulin-dependent protein kinase activity
6	GO:0005462	UDP-N-acetylglucosamine transmembrane transporter activity	6	6	GO:0015165	pyrimidine nucleotide-sugar transmembrane transporter activity
5	GO:0045296	cadherin binding	6	6	GO:0050839	cell adhesion molecule binding
6	GO:0008336	gamma-butyrobetaine dioxygenase activity	6	6	GO:0016706	oxidoreductase activity, acting on paired donors, with incorporation or reduction of molecular oxygen, 2-oxoglutarate as one donor, and incorporation of one atom each of oxygen into both donors
3	GO:0048270	methionine adenosyltransferase regulator activity	6	6	GO:0030234	enzyme regulator activity
6	GO:0015020	glucuronosyltransferase activity	8	6	GO:0016758, GO:0008194	transferase activity, transferring hexosyl groups, UDP-glycosyltransferase activity
7	GO:0008689	3-demethylubiquinone-9 3-O-methyltransferase activity	6	6	GO:0008757, GO:0061542	S-adenosylmethionine-dependent methyltransferase activity, 3-demethylubiquinone-n 3-O-methyltransferase activity
4	GO:0051787	misfolded protein binding	6	6	GO:0005515	protein binding
8	GO:0008199	ferric iron binding	6	6	GO:0005506	iron ion binding
6	GO:0008942	nitrite reductase [NAD(P)H] activity	6	6	GO:0046857	oxidoreductase activity, acting on other nitrogenous compounds as donors, with NAD or NADP as acceptor
7	GO:0008466	glycogenin glucosyltransferase activity	6	6	GO:0035251	UDP-glucosyltransferase activity
7	GO:0004430	1-phosphatidylinositol 4-kinase activity	6	6	GO:0052742	phosphatidylinositol kinase activity
5	GO:0008093	cytoskeletal adaptor activity	6	6	GO:0030674, GO:0008092	protein binding, bridging, cytoskeletal protein binding
6	GO:0070774	phytoceramidase activity	6	6	GO:0017040, GO:0004553	ceramidase activity, hydrolase activity, hydrolyzing O-glycosyl compounds
7	GO:0004340	glucokinase activity	6	6	GO:0004396	hexokinase activity
8	GO:0015666	restriction endodeoxyribonuclease activity	10	6	GO:0004520	endodeoxyribonuclease activity
6	GO:0015419	sulfate transmembrane-transporting ATPase activity	6	6	GO:0043225, GO:0015116	anion transmembrane-transporting ATPase activity, sulfate transmembrane transporter activity
6	GO:0004853	uroporphyrinogen decarboxylase activity	6	6	GO:0016831	carboxy-lyase activity
7	GO:0004819	glutamine-tRNA ligase activity	6	6	GO:0004812	aminoacyl-tRNA ligase activity
8	GO:0004781	sulfate adenylyltransferase (ATP) activity	6	6	GO:0004779	sulfate adenylyltransferase activity
8	GO:0008556	potassium-transporting ATPase activity	9	6	GO:0015079, GO:0019829, GO:0015662	potassium ion transmembrane transporter activity, cation-transporting ATPase activity, ATPase activity, coupled to transmembrane movement of ions, phosphorylative mechanism
8	GO:0032041	NAD-dependent histone deacetylase activity (H3-K14 specific)	6	6	GO:0017136, GO:0031078	NAD-dependent histone deacetylase activity, histone deacetylase activity (H3-K14 specific)
6	GO:0008677	2-dehydropantoate 2-reductase activity	6	6	GO:0016616	oxidoreductase activity, acting on the CH-OH group of donors, NAD or NADP as acceptor
6	GO:0000339	RNA cap binding	8	6	GO:0003723	RNA binding
5	GO:0004392	heme oxygenase (decyclizing) activity	6	6	GO:0016705	oxidoreductase activity, acting on paired donors, with incorporation or reduction of molecular oxygen
6	GO:0003989	acetyl-CoA carboxylase activity	6	6	GO:0016421	CoA carboxylase activity
6	GO:0008914	leucyltransferase activity	6	6	GO:0016755	transferase activity, transferring amino-acyl groups
6	GO:0047407	ADP-ribosyl-[dinitrogen reductase] hydrolase activity	6	6	GO:0016799	hydrolase activity, hydrolyzing N-glycosyl compounds
6	GO:0018738	S-formylglutathione hydrolase activity	6	6	GO:0016790	thiolester hydrolase activity
8	GO:0050157	ornithine racemase activity	6	6	GO:0047661	amino-acid racemase activity
5	GO:0004462	lactoylglutathione lyase activity	6	6	GO:0016846	carbon-sulfur lyase activity
7	GO:0004862	cAMP-dependent protein kinase inhibitor activity	6	6	GO:0030291	protein serine/threonine kinase inhibitor activity
8	GO:0015148	D-xylose transmembrane transporter activity	6	6	GO:0015146	pentose transmembrane transporter activity
8	GO:0030331	estrogen receptor binding	6	6	GO:0035258	steroid hormone receptor binding
5	GO:0030295	protein kinase activator activity	8	6	GO:0019209, GO:0019887	kinase activator activity, protein kinase regulator activity
6	GO:0008121	ubiquinol-cytochrome-c reductase activity	6	6	GO:0016681, GO:0015078	oxidoreductase activity, acting on diphenols and related substances as donors, cytochrome as acceptor, hydrogen ion transmembrane transporter activity
7	GO:0034739	histone deacetylase activity (H4-K16 specific)	7	6	GO:0004407	histone deacetylase activity
8	GO:0004694	eukaryotic translation initiation factor 2alpha kinase activity	6	6	GO:0004674	protein serine/threonine kinase activity
7	GO:0004306	ethanolamine-phosphate cytidylyltransferase activity	6	6	GO:0070567	cytidylyltransferase activity
6	GO:0051745	4-hydroxy-3-methylbut-2-en-1-yl diphosphate reductase activity	6	6	GO:0016726	oxidoreductase activity, acting on CH or CH2 groups, NAD or NADP as acceptor
6	GO:0008312	7S RNA binding	6	6	GO:0003723	RNA binding
6	GO:0008465	glycerate dehydrogenase activity	6	6	GO:0016616	oxidoreductase activity, acting on the CH-OH group of donors, NAD or NADP as acceptor
7	GO:0000774	adenyl-nucleotide exchange factor activity	6	6	GO:0060590, GO:0030554	ATPase regulator activity, adenyl nucleotide binding
7	GO:0008475	procollagen-lysine 5-dioxygenase activity	6	6	GO:0070815	peptidyl-lysine 5-dioxygenase activity
9	GO:0032137	guanine/thymine mispair binding	6	6	GO:0030983	mismatched DNA binding
6	GO:0004745	retinol dehydrogenase activity	6	6	GO:0016616	oxidoreductase activity, acting on the CH-OH group of donors, NAD or NADP as acceptor
8	GO:0015591	D-ribose transmembrane transporter activity	6	6	GO:0015146	pentose transmembrane transporter activity
6	GO:0004160	dihydroxy-acid dehydratase activity	6	6	GO:0016836	hydro-lyase activity
6	GO:0008479	queuine tRNA-ribosyltransferase activity	6	6	GO:0016763	transferase activity, transferring pentosyl groups
7	GO:0047429	nucleoside-triphosphate diphosphatase activity	6	6	GO:0016462	pyrophosphatase activity
6	GO:0004367	glycerol-3-phosphate dehydrogenase [NAD+] activity	6	6	GO:0016616	oxidoreductase activity, acting on the CH-OH group of donors, NAD or NADP as acceptor
8	GO:0034594	phosphatidylinositol trisphosphate phosphatase activity	10	6	GO:0052866	phosphatidylinositol phosphate phosphatase activity
5	GO:0015575	mannitol transmembrane transporter activity	6	6	GO:0015144, GO:0015166	carbohydrate transmembrane transporter activity, polyol transmembrane transporter activity
6	GO:0030600	feruloyl esterase activity	6	6	GO:0052689	carboxylic ester hydrolase activity
8	GO:0046970	NAD-dependent histone deacetylase activity (H4-K16 specific)	6	6	GO:0017136, GO:0034739	NAD-dependent histone deacetylase activity, histone deacetylase activity (H4-K16 specific)
4	GO:0070064	proline-rich region binding	6	6	GO:0005515	protein binding
6	GO:0047627	adenylylsulfatase activity	6	6	GO:0016819	hydrolase activity, acting on acid anhydrides, in sulfonyl-containing anhydrides
5	GO:0004802	transketolase activity	6	6	GO:0016744	transferase activity, transferring aldehyde or ketonic groups
6	GO:0042286	glutamate-1-semialdehyde 2,1-aminomutase activity	6	6	GO:0016869	intramolecular transferase activity, transferring amino groups
5	GO:0016168	chlorophyll binding	6	6	GO:0046906	tetrapyrrole binding
8	GO:0004320	oleoyl-[acyl-carrier-protein] hydrolase activity	6	6	GO:0016297	acyl-[acyl-carrier-protein] hydrolase activity
6	GO:0016997	alpha-sialidase activity	9	5.88	GO:0004553	hydrolase activity, hydrolyzing O-glycosyl compounds
8	GO:0015114	phosphate ion transmembrane transporter activity	10	5.88	GO:0015103	inorganic anion transmembrane transporter activity
5	GO:0019902	phosphatase binding	11	5.8	GO:0019899	enzyme binding
5	GO:0000104	succinate dehydrogenase activity	7	5.8	GO:0016627	oxidoreductase activity, acting on the CH-CH group of donors
4	GO:0016675	oxidoreductase activity, acting on a heme group of donors	16	5.76	GO:0016491	oxidoreductase activity
5	GO:0016880	acid-ammonia (or amide) ligase activity	12	5.64	GO:0016879	ligase activity, forming carbon-nitrogen bonds
5	GO:0051427	hormone receptor binding	22	5.64	GO:0005102	receptor binding
5	GO:0016639	oxidoreductase activity, acting on the CH-NH2 group of donors, NAD or NADP as acceptor	9	5.6	GO:0016638	oxidoreductase activity, acting on the CH-NH2 group of donors
5	GO:0003714	transcription corepressor activity	6	5.6	GO:0003712	transcription cofactor activity
5	GO:0016538	cyclin-dependent protein serine/threonine kinase regulator activity	6	5.6	GO:0019887	protein kinase regulator activity
10	GO:0005375	copper ion transmembrane transporter activity	9	5.48	GO:0046915	transition metal ion transmembrane transporter activity
6	GO:0070739	protein-glutamic acid ligase activity	9	5.4	GO:0016881	acid-amino acid ligase activity
7	GO:0003933	GTP cyclohydrolase activity	9	5.4	GO:0019238	cyclohydrolase activity
4	GO:0051185	coenzyme transporter activity	9	5.4	GO:0051184	cofactor transporter activity
7	GO:0016453	C-acetyltransferase activity	9	5.4	GO:0016408, GO:0016407	C-acyltransferase activity, acetyltransferase activity
6	GO:0016211	ammonia ligase activity	9	5.4	GO:0016880	acid-ammonia (or amide) ligase activity
4	GO:0051861	glycolipid binding	7	5.32	GO:0008289	lipid binding
5	GO:0022884	macromolecule transmembrane transporter activity	13	5.26	GO:0022891	substrate-specific transmembrane transporter activity
5	GO:0016647	oxidoreductase activity, acting on the CH-NH group of donors, oxygen as acceptor	8	5.2	GO:0016645	oxidoreductase activity, acting on the CH-NH group of donors
7	GO:0047617	acyl-CoA hydrolase activity	8	5.2	GO:0016289	CoA hydrolase activity
8	GO:0001012	RNA polymerase II regulatory region DNA binding	7	5.08	GO:0044212	transcription regulatory region DNA binding
4	GO:0019210	kinase inhibitor activity	14	4.99	GO:0004857, GO:0019207	enzyme inhibitor activity, kinase regulator activity
12	GO:0005218	intracellular ligand-gated calcium channel activity	7	5	GO:0015278, GO:0005217	calcium-release channel activity, intracellular ligand-gated ion channel activity
8	GO:0015112	nitrate transmembrane transporter activity	7	5	GO:0015103	inorganic anion transmembrane transporter activity
6	GO:0042937	tripeptide transporter activity	7	5	GO:0015198	oligopeptide transporter activity
7	GO:0015038	glutathione disulfide oxidoreductase activity	7	5	GO:0015037	peptide disulfide oxidoreductase activity
6	GO:0033293	monocarboxylic acid binding	9	4.93	GO:0031406	carboxylic acid binding
5	GO:0016803	ether hydrolase activity	6	4.92	GO:0016801	hydrolase activity, acting on ether bonds
7	GO:0010857	calcium-dependent protein kinase activity	12	4.8	GO:0004672	protein kinase activity
7	GO:0019707	protein-cysteine S-acyltransferase activity	8	4.8	GO:0016417	S-acyltransferase activity
6	GO:0036002	pre-mRNA binding	8	4.8	GO:0003723	RNA binding
7	GO:0052745	inositol phosphate phosphatase activity	7	4.8	GO:0016791	phosphatase activity
3	GO:0090079	translation regulator activity, nucleic acid binding	8	4.8	GO:0045182, GO:0003676	translation regulator activity, nucleic acid binding
6	GO:0019202	amino acid kinase activity	8	4.8	GO:0016301	kinase activity
5	GO:0071991	phytochelatin transporter activity	8	4.8	GO:0015197	peptide transporter activity
8	GO:0016892	endoribonuclease activity, producing 3'-phosphomonoesters	8	4.8	GO:0004521, GO:0016894	endoribonuclease activity, endonuclease activity, active with either ribo- or deoxyribonucleic acids and producing 3'-phosphomonoesters
5	GO:0008940	nitrate reductase activity	7	4.8	GO:0016661	oxidoreductase activity, acting on other nitrogenous compounds as donors
12	GO:0086008	voltage-gated potassium channel activity involved in cardiac muscle cell action potential repolarization	8	4.8	GO:0005249	voltage-gated potassium channel activity
4	GO:0008200	ion channel inhibitor activity	6	4.8	GO:0016248	channel inhibitor activity
4	GO:0000996	core DNA-dependent RNA polymerase binding promoter specificity activity	8	4.8	GO:0000990	core RNA polymerase binding transcription factor activity
4	GO:0016722	oxidoreductase activity, oxidizing metal ions	13	4.68	GO:0016491	oxidoreductase activity
7	GO:0004376	glycolipid mannosyltransferase activity	7	4.6	GO:0000030	mannosyltransferase activity
7	GO:0000702	oxidized base lesion DNA N-glycosylase activity	8	4.56	GO:0019104	DNA N-glycosylase activity
9	GO:0032135	DNA insertion or deletion binding	6	4.44	GO:0030983	mismatched DNA binding
5	GO:0005126	cytokine receptor binding	8	4.44	GO:0005102	receptor binding
4	GO:0016872	intramolecular lyase activity	6	4.4	GO:0016853	isomerase activity
4	GO:0001076	RNA polymerase II transcription factor binding transcription factor activity	8	4.32	GO:0000989	transcription factor binding transcription factor activity
7	GO:0016894	endonuclease activity, active with either ribo- or deoxyribonucleic acids and producing 3'-phosphomonoesters	12	4.32	GO:0004519	endonuclease activity
5	GO:0016842	amidine-lyase activity	6	4.2	GO:0016840	carbon-nitrogen lyase activity
7	GO:0004779	sulfate adenylyltransferase activity	7	4.2	GO:0070566	adenylyltransferase activity
6	GO:0030291	protein serine/threonine kinase inhibitor activity	7	4.2	GO:0004860	protein kinase inhibitor activity
9	GO:0030696	tRNA (m5U54) methyltransferase activity	7	4.2	GO:0016300	tRNA (uracil) methyltransferase activity
3	GO:0003823	antigen binding	7	4.2	GO:0005488	binding
4	GO:0008665	2'-phosphotransferase activity	7	4.2	GO:0016740	transferase activity
7	GO:0016418	S-acetyltransferase activity	7	4.2	GO:0016417, GO:0016407	S-acyltransferase activity, acetyltransferase activity
6	GO:0005343	organic acid:sodium symporter activity	7	4.2	GO:0005342, GO:0015370	organic acid transmembrane transporter activity, solute:sodium symporter activity
5	GO:0051003	ligase activity, forming nitrogen-metal bonds, forming coordination complexes	6	4.2	GO:0051002	ligase activity, forming nitrogen-metal bonds
6	GO:0004396	hexokinase activity	7	4.2	GO:0016773, GO:0019200	phosphotransferase activity, alcohol group as acceptor, carbohydrate kinase activity
8	GO:0001047	core promoter binding	6	4.08	GO:0044212	transcription regulatory region DNA binding
6	GO:0015037	peptide disulfide oxidoreductase activity	8	4	GO:0015036	disulfide oxidoreductase activity
6	GO:0017169	CDP-alcohol phosphatidyltransferase activity	6	4	GO:0016780	phosphotransferase activity, for other substituted phosphate groups
8	GO:0034212	peptide N-acetyltransferase activity	7	3.96	GO:0008080	N-acetyltransferase activity
3	GO:0000990	core RNA polymerase binding transcription factor activity	9	3.88	GO:0000988	protein binding transcription factor activity
3	GO:0030371	translation repressor activity	6	3.6	GO:0045182	translation regulator activity
5	GO:0016869	intramolecular transferase activity, transferring amino groups	6	3.6	GO:0016866	intramolecular transferase activity
5	GO:0016681	oxidoreductase activity, acting on diphenols and related substances as donors, cytochrome as acceptor	6	3.6	GO:0016679	oxidoreductase activity, acting on diphenols and related substances as donors
7	GO:0004549	tRNA-specific ribonuclease activity	6	3.6	GO:0004540	ribonuclease activity
6	GO:0042085	5-methyltetrahydropteroyltri-L-glutamate-dependent methyltransferase activity	6	3.6	GO:0008168	methyltransferase activity
7	GO:0031078	histone deacetylase activity (H3-K14 specific)	6	3.6	GO:0004407	histone deacetylase activity
5	GO:0016781	phosphotransferase activity, paired acceptors	6	3.6	GO:0016772	transferase activity, transferring phosphorus-containing groups
6	GO:0016215	acyl-CoA desaturase activity	6	3.6	GO:0016717	oxidoreductase activity, acting on paired donors, with oxidation of a pair of donors resulting in the reduction of molecular oxygen to two molecules of water
5	GO:0016819	hydrolase activity, acting on acid anhydrides, in sulfonyl-containing anhydrides	6	3.6	GO:0016817	hydrolase activity, acting on acid anhydrides
7	GO:0061542	3-demethylubiquinone-n 3-O-methyltransferase activity	6	3.6	GO:0008171	O-methyltransferase activity
5	GO:1900750	oligopeptide binding	6	3.6	GO:0042277	peptide binding
5	GO:0016726	oxidoreductase activity, acting on CH or CH2 groups, NAD or NADP as acceptor	6	3.6	GO:0016725	oxidoreductase activity, acting on CH or CH2 groups
4	GO:0051018	protein kinase A binding	6	3.6	GO:0005515	protein binding
5	GO:0016898	oxidoreductase activity, acting on the CH-OH group of donors, cytochrome as acceptor	6	3.6	GO:0016614	oxidoreductase activity, acting on CH-OH group of donors
8	GO:0016300	tRNA (uracil) methyltransferase activity	8	3.52	GO:0008175	tRNA methyltransferase activity
8	GO:0000976	transcription regulatory region sequence-specific DNA binding	7	3.48	GO:0043565, GO:0044212	sequence-specific DNA binding, transcription regulatory region DNA binding
6	GO:0008318	protein prenyltransferase activity	7	3.4	GO:0004659	prenyltransferase activity
5	GO:0035254	glutamate receptor binding	7	3.24	GO:0005102	receptor binding
7	GO:0008028	monocarboxylic acid transmembrane transporter activity	7	3	GO:0046943	carboxylic acid transmembrane transporter activity
4	GO:0016801	hydrolase activity, acting on ether bonds	6	2.95	GO:0016787	hydrolase activity
3	GO:0016248	channel inhibitor activity	6	2.88	GO:0016247	channel regulator activity
2	GO:0045182	translation regulator activity	8	2.88	GO:0003674	molecular_function
4	GO:0051002	ligase activity, forming nitrogen-metal bonds	6	2.52	GO:0016874	ligase activity
