# Supplementary material for: De novo assembly and characterization of the transcriptome of the toxic dinoflagellate Karenia brevis
Source: BMC Genomics. 2014 Oct 11;15(1):888. doi: 10.1186/1471-2164-15-888 (PMC4203930; doi:10.1186/1471-2164-15-888)
Supplement: Supplementary file 6 — Additional file 6: SP3 transcriptome cellular component GO annotation. This document contains a full list of the Blast2GO GO cellular component terms assigned to SP3 transcripts. Data is arranged as described in Additional file 1. (TXT 61 KB) [file 12864_2014_6563_MOESM6_ESM.txt]

LevelGO	Term(Acc)	Term(Name)	#Seq	Score	Parents(Acc)	Parents(Name)
1	GO:0005575	cellular_component	13022	4234.13
3	GO:0044464	cell part	9739	3895.09	GO:0005623, GO:0005575	cell, cellular_component
2	GO:0016020	membrane	7066	3717.54	GO:0005575	cellular_component
6	GO:0043231	intracellular membrane-bounded organelle	5827	3446.77	GO:0043229, GO:0043227	intracellular organelle, membrane-bounded organelle
5	GO:0005737	cytoplasm	6365	3413.55	GO:0044424	intracellular part
4	GO:0044424	intracellular part	8356	3385.15	GO:0044464, GO:0005622	cell part, intracellular
5	GO:0016021	integral to membrane	3915	3375.9	GO:0031224	intrinsic to membrane
5	GO:0044444	cytoplasmic part	4971	3369.56	GO:0005737, GO:0044424	cytoplasm, intracellular part
5	GO:0043229	intracellular organelle	6663	2689.78	GO:0043226, GO:0044424	organelle, intracellular part
2	GO:0005623	cell	9741	2339.06	GO:0005575	cellular_component
4	GO:0005622	intracellular	8662	2337.09	GO:0044464	cell part
3	GO:0043227	membrane-bounded organelle	5833	2173.4	GO:0043226	organelle
4	GO:0031224	intrinsic to membrane	3934	2037.82	GO:0044425	membrane part
7	GO:0005634	nucleus	2422	1945.05	GO:0043231	intracellular membrane-bounded organelle
2	GO:0043226	organelle	6670	1665.15	GO:0005575	cellular_component
4	GO:0005886	plasma membrane	2192	1634.05	GO:0044464, GO:0071944, GO:0016020	cell part, cell periphery, membrane
3	GO:0044425	membrane part	4307	1622.34	GO:0005575, GO:0016020	cellular_component, membrane
4	GO:0044446	intracellular organelle part	3167	1350.07	GO:0044422, GO:0043229, GO:0044424	organelle part, intracellular organelle, intracellular part
3	GO:0043234	protein complex	2453	1317.24	GO:0032991	macromolecular complex
4	GO:0071944	cell periphery	2347	1083.76	GO:0044464	cell part
2	GO:0032991	macromolecular complex	2997	1028.21	GO:0005575	cellular_component
6	GO:0005829	cytosol	1058	960.19	GO:0044444	cytoplasmic part
6	GO:0043232	intracellular non-membrane-bounded organelle	1884	936.85	GO:0043229, GO:0043228	intracellular organelle, non-membrane-bounded organelle
3	GO:0044422	organelle part	3251	932.38	GO:0005575, GO:0043226	cellular_component, organelle
6	GO:0005739	mitochondrion	1053	873.74	GO:0044444, GO:0043231	cytoplasmic part, intracellular membrane-bounded organelle
8	GO:0009507	chloroplast	976	728.68	GO:0009536	plastid
6	GO:0009536	plastid	1290	726.59	GO:0044444, GO:0043231	cytoplasmic part, intracellular membrane-bounded organelle
6	GO:0044430	cytoskeletal part	932	601.13	GO:0044446, GO:0005856	intracellular organelle part, cytoskeleton
6	GO:0044428	nuclear part	816	569.62	GO:0005634, GO:0044446	nucleus, intracellular organelle part
3	GO:0043228	non-membrane-bounded organelle	1884	562.11	GO:0043226	organelle
8	GO:0015630	microtubule cytoskeleton	817	527.64	GO:0005856	cytoskeleton
7	GO:0005856	cytoskeleton	1090	524.69	GO:0043232	intracellular non-membrane-bounded organelle
4	GO:0044459	plasma membrane part	875	511.75	GO:0044464, GO:0005886, GO:0044425	cell part, plasma membrane, membrane part
4	GO:0031090	organelle membrane	952	505.06	GO:0044422, GO:0016020, GO:0043227	organelle part, membrane, membrane-bounded organelle
6	GO:0005794	Golgi apparatus	627	497.15	GO:0044444, GO:0043231	cytoplasmic part, intracellular membrane-bounded organelle
6	GO:0005783	endoplasmic reticulum	632	448.33	GO:0044444, GO:0043231	cytoplasmic part, intracellular membrane-bounded organelle
6	GO:0005730	nucleolus	375	370.87	GO:0044428, GO:0031981, GO:0043232	nuclear part, nuclear lumen, intracellular non-membrane-bounded organelle
5	GO:0030529	ribonucleoprotein complex	593	368.87	GO:0032991, GO:0044424	macromolecular complex, intracellular part
7	GO:0031981	nuclear lumen	634	357.86	GO:0044428, GO:0070013	nuclear part, intracellular organelle lumen
2	GO:0005576	extracellular region	469	339.86	GO:0005575	cellular_component
7	GO:0044434	chloroplast part	451	339.47	GO:0044435, GO:0009507	plastid part, chloroplast
7	GO:0005887	integral to plasma membrane	469	338.84	GO:0016021, GO:0031226	integral to membrane, intrinsic to plasma membrane
4	GO:0042995	cell projection	703	321.88	GO:0044464	cell part
6	GO:0070013	intracellular organelle lumen	812	318.48	GO:0044446, GO:0043233	intracellular organelle part, organelle lumen
8	GO:0005871	kinesin complex	299	294.4	GO:0005875	microtubule associated complex
6	GO:0005773	vacuole	526	292.75	GO:0044444, GO:0043231	cytoplasmic part, intracellular membrane-bounded organelle
7	GO:0005874	microtubule	318	291.69	GO:0043234, GO:0015630, GO:0044430	protein complex, microtubule cytoskeleton, cytoskeletal part
4	GO:0097458	neuron part	437	275.63	GO:0044464	cell part
7	GO:0005875	microtubule associated complex	432	260.87	GO:0043234, GO:0015630, GO:0044430	protein complex, microtubule cytoskeleton, cytoskeletal part
7	GO:0016023	cytoplasmic membrane-bounded vesicle	360	246.34	GO:0031410, GO:0043231, GO:0031988	cytoplasmic vesicle, intracellular membrane-bounded organelle, membrane-bounded vesicle
6	GO:0044435	plastid part	486	237.08	GO:0044446, GO:0044444, GO:0009536	intracellular organelle part, cytoplasmic part, plastid
4	GO:0012505	endomembrane system	506	234.06	GO:0044464	cell part
6	GO:0034703	cation channel complex	519	227.07	GO:0034702	ion channel complex
7	GO:0005774	vacuolar membrane	267	225.32	GO:0031090, GO:0044437	organelle membrane, vacuolar part
8	GO:0009570	chloroplast stroma	228	218.8	GO:0044434, GO:0009532	chloroplast part, plastid stroma
6	GO:0031226	intrinsic to plasma membrane	485	217.3	GO:0044459, GO:0031224	plasma membrane part, intrinsic to membrane
8	GO:0009941	chloroplast envelope	225	203.38	GO:0044434, GO:0009526	chloroplast part, plastid envelope
5	GO:0043005	neuron projection	369	197.3	GO:0042995, GO:0097458	cell projection, neuron part
6	GO:0005840	ribosome	268	194.78	GO:0030529, GO:0044444, GO:0043232	ribonucleoprotein complex, cytoplasmic part, intracellular non-membrane-bounded organelle
7	GO:0005813	centrosome	220	194.76	GO:0043232, GO:0005815	intracellular non-membrane-bounded organelle, microtubule organizing center
4	GO:0043233	organelle lumen	814	192.46	GO:0044422, GO:0031974	organelle part, membrane-enclosed lumen
4	GO:0031967	organelle envelope	551	186.62	GO:0044446, GO:0031975, GO:0043227	intracellular organelle part, envelope, membrane-bounded organelle
6	GO:0044432	endoplasmic reticulum part	287	179.9	GO:0044446, GO:0044444, GO:0005783	intracellular organelle part, cytoplasmic part, endoplasmic reticulum
6	GO:0005768	endosome	225	175.79	GO:0044444, GO:0043231	cytoplasmic part, intracellular membrane-bounded organelle
4	GO:0044463	cell projection part	318	174.96	GO:0044464, GO:0042995	cell part, cell projection
6	GO:0031410	cytoplasmic vesicle	382	173.46	GO:0044444, GO:0031982, GO:0043229	cytoplasmic part, vesicle, intracellular organelle
6	GO:0001518	voltage-gated sodium channel complex	170	170	GO:0034706, GO:0005887, GO:0044459	sodium channel complex, integral to plasma membrane, plasma membrane part
7	GO:0005815	microtubule organizing center	286	169.25	GO:0015630, GO:0044430	microtubule cytoskeleton, cytoskeletal part
7	GO:0005929	cilium	252	166.63	GO:0042995, GO:0043231	cell projection, intracellular membrane-bounded organelle
4	GO:0031988	membrane-bounded vesicle	376	158.8	GO:0031982	vesicle
6	GO:0030424	axon	259	155.73	GO:0043005	neuron projection
6	GO:0005891	voltage-gated calcium channel complex	161	154.2	GO:0034704, GO:0044459	calcium channel complex, plasma membrane part
6	GO:0005654	nucleoplasm	254	151.38	GO:0044428, GO:0031981	nuclear part, nuclear lumen
4	GO:0005789	endoplasmic reticulum membrane	197	150.49	GO:0044432, GO:0031090, GO:0044425, GO:0042175	endoplasmic reticulum part, organelle membrane, membrane part, nuclear outer membrane-endoplasmic reticulum membrane network
5	GO:0005952	cAMP-dependent protein kinase complex	149	149	GO:0043234, GO:0044424	protein complex, intracellular part
4	GO:0009506	plasmodesma	146	146	GO:0005911, GO:0055044	cell-cell junction, symplast
5	GO:0034702	ion channel complex	532	143.48	GO:0016021, GO:0043234, GO:0044425	integral to membrane, protein complex, membrane part
6	GO:0008076	voltage-gated potassium channel complex	141	141	GO:0005887, GO:0044459, GO:0034705	integral to plasma membrane, plasma membrane part, potassium channel complex
5	GO:0000151	ubiquitin ligase complex	190	140.29	GO:0043234, GO:0044424	protein complex, intracellular part
4	GO:0000139	Golgi membrane	158	140.16	GO:0044431, GO:0031090, GO:0012505	Golgi apparatus part, organelle membrane, endomembrane system
6	GO:0044437	vacuolar part	275	139.63	GO:0044446, GO:0044444, GO:0005773	intracellular organelle part, cytoplasmic part, vacuole
6	GO:0048471	perinuclear region of cytoplasm	140	138.8	GO:0044444	cytoplasmic part
7	GO:0009532	plastid stroma	232	135.68	GO:0044435	plastid part
5	GO:0043025	neuronal cell body	146	135.6	GO:0097458, GO:0044297	neuron part, cell body
3	GO:0005911	cell-cell junction	220	134.36	GO:0030054	cell junction
7	GO:0009526	plastid envelope	232	131.15	GO:0044435, GO:0031967	plastid part, organelle envelope
7	GO:0009534	chloroplast thylakoid	163	128.12	GO:0044434, GO:0031976	chloroplast part, plastid thylakoid
4	GO:0009986	cell surface	134	126.32	GO:0044464	cell part
2	GO:0031974	membrane-enclosed lumen	831	123.03	GO:0005575	cellular_component
6	GO:0044429	mitochondrial part	253	118.9	GO:0044446, GO:0044444, GO:0005739	intracellular organelle part, cytoplasmic part, mitochondrion
4	GO:0031975	envelope	568	118.09	GO:0044464	cell part
3	GO:0031982	vesicle	403	116.67	GO:0043226	organelle
6	GO:0005743	mitochondrial inner membrane	133	115.26	GO:0031966, GO:0019866	mitochondrial membrane, organelle inner membrane
7	GO:0034704	calcium channel complex	183	114.52	GO:0034703	cation channel complex
7	GO:0009535	chloroplast thylakoid membrane	117	114.2	GO:0009534, GO:0044434, GO:0055035	chloroplast thylakoid, chloroplast part, plastid thylakoid membrane
6	GO:0044431	Golgi apparatus part	198	113.59	GO:0044446, GO:0044444, GO:0005794	intracellular organelle part, cytoplasmic part, Golgi apparatus
7	GO:0044299	C-fiber	113	113	GO:0030424	axon
7	GO:0005694	chromosome	242	112.97	GO:0043232	intracellular non-membrane-bounded organelle
5	GO:0005618	cell wall	130	109.6	GO:0030312	external encapsulating structure
8	GO:0005764	lysosome	122	109.36	GO:0000323	lytic vacuole
7	GO:0005819	spindle	136	107.67	GO:0043234, GO:0043232, GO:0015630, GO:0044430	protein complex, intracellular non-membrane-bounded organelle, microtubule cytoskeleton, cytoskeletal part
2	GO:0045202	synapse	155	107.18	GO:0005575	cellular_component
7	GO:0034706	sodium channel complex	175	107	GO:0034703	cation channel complex
6	GO:0016323	basolateral plasma membrane	119	105.4	GO:0044459	plasma membrane part
2	GO:0030054	cell junction	254	103.47	GO:0005575	cellular_component
6	GO:0031966	mitochondrial membrane	175	102.96	GO:0031090, GO:0044429, GO:0005740	organelle membrane, mitochondrial part, mitochondrial envelope
8	GO:0015629	actin cytoskeleton	148	98.25	GO:0005856	cytoskeleton
6	GO:0030425	dendrite	113	95.54	GO:0043005	neuron projection
3	GO:0048046	apoplast	93	93	GO:0005576	extracellular region
4	GO:0042175	nuclear outer membrane-endoplasmic reticulum membrane network	197	92.7	GO:0044464, GO:0016020, GO:0044425, GO:0012505	cell part, membrane, membrane part, endomembrane system
5	GO:0005635	nuclear envelope	130	91.36	GO:0044428, GO:0031967, GO:0012505	nuclear part, organelle envelope, endomembrane system
4	GO:0005615	extracellular space	95	91.32	GO:0044421	extracellular region part
6	GO:0044427	chromosomal part	183	90.3	GO:0044446, GO:0005694	intracellular organelle part, chromosome
4	GO:0044297	cell body	153	88.36	GO:0044464	cell part
7	GO:0005788	endoplasmic reticulum lumen	93	88.2	GO:0044432, GO:0070013	endoplasmic reticulum part, intracellular organelle lumen
7	GO:0005802	trans-Golgi network	90	88	GO:0043231	intracellular membrane-bounded organelle
2	GO:0055044	symplast	146	87.6	GO:0005575	cellular_component
5	GO:0009579	thylakoid	204	86.47	GO:0044424	intracellular part
7	GO:0034705	potassium channel complex	141	84.6	GO:0034703	cation channel complex
8	GO:0005777	peroxisome	114	83.17	GO:0042579	microbody
7	GO:0005740	mitochondrial envelope	194	80.78	GO:0031967, GO:0044429	organelle envelope, mitochondrial part
3	GO:0044421	extracellular region part	140	80.09	GO:0005575, GO:0005576	cellular_component, extracellular region
6	GO:0044449	contractile fiber part	126	79.8	GO:0044444, GO:0043292, GO:0044422	cytoplasmic part, contractile fiber, organelle part
3	GO:0044456	synapse part	110	78.64	GO:0005575, GO:0045202	cellular_component, synapse
7	GO:0000323	lytic vacuole	150	77.14	GO:0005773	vacuole
5	GO:0019866	organelle inner membrane	153	76.95	GO:0031967, GO:0031090, GO:0044424	organelle envelope, organelle membrane, intracellular part
6	GO:0031976	plastid thylakoid	163	76.87	GO:0044435, GO:0009579, GO:0031984	plastid part, thylakoid, organelle subcompartment
8	GO:0030286	dynein complex	89	74.72	GO:0005875	microtubule associated complex
4	GO:0030312	external encapsulating structure	146	71.76	GO:0044464, GO:0071944	cell part, cell periphery
7	GO:0030017	sarcomere	118	71.64	GO:0044449, GO:0030016	contractile fiber part, myofibril
6	GO:0044445	cytosolic part	140	70.32	GO:0044444, GO:0005829	cytoplasmic part, cytosol
6	GO:0055035	plastid thylakoid membrane	117	68.52	GO:0031976, GO:0044435, GO:0042651	plastid thylakoid, plastid part, thylakoid membrane
6	GO:0044451	nucleoplasm part	143	67.3	GO:0044428, GO:0005654	nuclear part, nucleoplasm
7	GO:0005759	mitochondrial matrix	76	66.88	GO:0070013, GO:0044429	intracellular organelle lumen, mitochondrial part
5	GO:0030018	Z disc	63	63	GO:0031674, GO:0044449	I band, contractile fiber part
6	GO:0030176	integral to endoplasmic reticulum membrane	66	61.64	GO:0031301, GO:0031227	integral to organelle membrane, intrinsic to endoplasmic reticulum membrane
4	GO:0016324	apical plasma membrane	61	61	GO:0045177, GO:0044459	apical part of cell, plasma membrane part
6	GO:0005681	spliceosomal complex	69	60.8	GO:0030529, GO:0044428	ribonucleoprotein complex, nuclear part
8	GO:0020011	apicoplast	60	60	GO:0009536	plastid
5	GO:0031674	I band	85	59.8	GO:0044449, GO:0030017	contractile fiber part, sarcomere
7	GO:0000325	plant-type vacuole	75	59.8	GO:0005773	vacuole
5	GO:0030315	T-tubule	59	59	GO:0042383, GO:0044459	sarcolemma, plasma membrane part
6	GO:0031965	nuclear membrane	60	58.4	GO:0044428, GO:0031090, GO:0005635	nuclear part, organelle membrane, nuclear envelope
7	GO:0022626	cytosolic ribosome	79	57.8	GO:0005840, GO:0044445	ribosome, cytosolic part
6	GO:0031301	integral to organelle membrane	96	56.22	GO:0016021, GO:0031300	integral to membrane, intrinsic to organelle membrane
6	GO:0044304	main axon	47	55.8	GO:0033267	axon part
5	GO:0042383	sarcolemma	79	55.4	GO:0005886	plasma membrane
6	GO:0033267	axon part	93	54.88	GO:0030424, GO:0097458, GO:0044463	axon, neuron part, cell projection part
7	GO:0030016	myofibril	128	53.78	GO:0043292	contractile fiber
5	GO:0005938	cell cortex	96	53.79	GO:0044444, GO:0071944	cytoplasmic part, cell periphery
6	GO:0042579	microbody	114	53.7	GO:0044444, GO:0043231	cytoplasmic part, intracellular membrane-bounded organelle
4	GO:0045177	apical part of cell	81	53.03	GO:0044464	cell part
4	GO:0031984	organelle subcompartment	181	52.84	GO:0044446, GO:0043227	intracellular organelle part, membrane-bounded organelle
6	GO:0043292	contractile fiber	132	52.68	GO:0044444, GO:0043232	cytoplasmic part, intracellular non-membrane-bounded organelle
5	GO:0000922	spindle pole	59	51.72	GO:0005819, GO:0043234, GO:0044430	spindle, protein complex, cytoskeletal part
5	GO:0000502	proteasome complex	72	51.3	GO:0043234, GO:0044424	protein complex, intracellular part
7	GO:0010008	endosome membrane	55	50	GO:0044440, GO:0031090	endosomal part, organelle membrane
6	GO:0016328	lateral plasma membrane	50	50	GO:0044459	plasma membrane part
6	GO:0031461	cullin-RING ubiquitin ligase complex	78	49.68	GO:0000151	ubiquitin ligase complex
5	GO:0044441	cilium part	80	49.24	GO:0005929, GO:0044446, GO:0044463, GO:0031514	cilium, intracellular organelle part, cell projection part, motile cilium
8	GO:0016604	nuclear body	77	48.76	GO:0044451	nucleoplasm part
6	GO:0044454	nuclear chromosome part	78	48.68	GO:0044428, GO:0000228, GO:0044427	nuclear part, nuclear chromosome, chromosomal part
4	GO:0008287	protein serine/threonine phosphatase complex	55	48.2	GO:0044464, GO:0043234	cell part, protein complex
7	GO:0016459	myosin complex	60	48.02	GO:0015629, GO:0043234, GO:0044430	actin cytoskeleton, protein complex, cytoskeletal part
8	GO:0005932	microtubule basal body	54	47.6	GO:0044463, GO:0005815	cell projection part, microtubule organizing center
8	GO:0072372	primary cilium	79	47.35	GO:0005929	cilium
7	GO:0042651	thylakoid membrane	123	47.31	GO:0034357	photosynthetic membrane
5	GO:0005876	spindle microtubule	51	47.2	GO:0005819, GO:0005874	spindle, microtubule
6	GO:0044450	microtubule organizing center part	72	46.08	GO:0044444, GO:0005815, GO:0044430	cytoplasmic part, microtubule organizing center, cytoskeletal part
8	GO:0000793	condensed chromosome	80	45.96	GO:0005694	chromosome
8	GO:0031514	motile cilium	96	45.14	GO:0005929	cilium
6	GO:0035085	cilium axoneme	45	45	GO:0044444, GO:0044441, GO:0005930, GO:0097014	cytoplasmic part, cilium part, axoneme, cilium cytoplasm
6	GO:0000228	nuclear chromosome	98	45.01	GO:0044428, GO:0031981, GO:0005694	nuclear part, nuclear lumen, chromosome
5	GO:0044436	thylakoid part	146	44.52	GO:0044424, GO:0009579	intracellular part, thylakoid
5	GO:0005930	axoneme	81	44.49	GO:0044463, GO:0044422, GO:0043231, GO:0044424	cell projection part, organelle part, intracellular membrane-bounded organelle, intracellular part
5	GO:0031227	intrinsic to endoplasmic reticulum membrane	73	43.98	GO:0044432, GO:0031300, GO:0005789	endoplasmic reticulum part, intrinsic to organelle membrane, endoplasmic reticulum membrane
6	GO:0030659	cytoplasmic vesicle membrane	89	43.9	GO:0044433, GO:0012506, GO:0016023	cytoplasmic vesicle part, vesicle membrane, cytoplasmic membrane-bounded vesicle
4	GO:0030496	midbody	42	42	GO:0044464	cell part
5	GO:0014704	intercalated disc	42	42	GO:0044291	cell-cell contact zone
7	GO:0015934	large ribosomal subunit	62	41.52	GO:0044391	ribosomal subunit
6	GO:0009505	plant-type cell wall	40	40	GO:0005618	cell wall
5	GO:0044391	ribosomal subunit	94	39.72	GO:0044446, GO:0030529, GO:0044444, GO:0005840	intracellular organelle part, ribonucleoprotein complex, cytoplasmic part, ribosome
7	GO:0031463	Cul3-RING ubiquitin ligase complex	39	39	GO:0031461	cullin-RING ubiquitin ligase complex
6	GO:0016529	sarcoplasmic reticulum	42	38.88	GO:0005783, GO:0016528	endoplasmic reticulum, sarcoplasm
6	GO:0000242	pericentriolar material	39	38.6	GO:0005813, GO:0044450	centrosome, microtubule organizing center part
4	GO:0031300	intrinsic to organelle membrane	104	38.53	GO:0044446, GO:0031090, GO:0031224	intracellular organelle part, organelle membrane, intrinsic to membrane
5	GO:0034357	photosynthetic membrane	132	38.4	GO:0044436, GO:0016020, GO:0009579	thylakoid part, membrane, thylakoid
7	GO:0030118	clathrin coat	59	38.4	GO:0030117	membrane coat
6	GO:0022625	cytosolic large ribosomal subunit	38	38	GO:0022626, GO:0044445, GO:0015934	cytosolic ribosome, cytosolic part, large ribosomal subunit
9	GO:0016607	nuclear speck	38	37.6	GO:0016604	nuclear body
4	GO:0045121	membrane raft	53	37.16	GO:0044425	membrane part
7	GO:0000785	chromatin	55	36.95	GO:0044427	chromosomal part
9	GO:0031513	nonmotile primary cilium	57	36.92	GO:0072372	primary cilium
6	GO:0005643	nuclear pore	37	36.2	GO:0044428, GO:0005635, GO:0046930	nuclear part, nuclear envelope, pore complex
5	GO:0045211	postsynaptic membrane	36	36	GO:0097060	synaptic membrane
5	GO:0044433	cytoplasmic vesicle part	97	35.91	GO:0031410, GO:0044446, GO:0044444	cytoplasmic vesicle, intracellular organelle part, cytoplasmic part
4	GO:0030117	membrane coat	79	35.52	GO:0044444, GO:0043234, GO:0048475, GO:0044425	cytoplasmic part, protein complex, coated membrane, membrane part
4	GO:0097060	synaptic membrane	55	35.48	GO:0044456, GO:0016020	synapse part, membrane
7	GO:0009705	plant-type vacuole membrane	35	35	GO:0005774, GO:0000325	vacuolar membrane, plant-type vacuole
5	GO:0071439	clathrin complex	35	35	GO:0044444, GO:0043234, GO:0030118, GO:0044425	cytoplasmic part, protein complex, clathrin coat, membrane part
5	GO:0009925	basal plasma membrane	34	34	GO:0045178, GO:0016323, GO:0044459	basal part of cell, basolateral plasma membrane, plasma membrane part
6	GO:0005901	caveola	36	33.6	GO:0044459, GO:0045121	plasma membrane part, membrane raft
3	GO:0031594	neuromuscular junction	33	33	GO:0045202	synapse
6	GO:0044448	cell cortex part	62	32.98	GO:0044444, GO:0005938	cytoplasmic part, cell cortex
4	GO:0045178	basal part of cell	46	32.8	GO:0044464	cell part
6	GO:0005811	lipid particle	33	32.2	GO:0044444	cytoplasmic part
7	GO:0033009	nucleomorph	32	32	GO:0044435, GO:0043231	plastid part, intracellular membrane-bounded organelle
6	GO:0044440	endosomal part	55	31.44	GO:0044446, GO:0044444, GO:0005768	intracellular organelle part, cytoplasmic part, endosome
7	GO:0005769	early endosome	35	30.2	GO:0005768	endosome
6	GO:0005881	cytoplasmic microtubule	34	29.28	GO:0044444, GO:0005874	cytoplasmic part, microtubule
7	GO:0005858	axonemal dynein complex	30	29.2	GO:0030286, GO:0044447	dynein complex, axoneme part
6	GO:0030863	cortical cytoskeleton	40	28.53	GO:0005856, GO:0044448	cytoskeleton, cell cortex part
6	GO:0043195	terminal bouton	29	28.32	GO:0043679, GO:0044456, GO:0033267	axon terminus, synapse part, axon part
6	GO:0033268	node of Ranvier	28	28	GO:0044304, GO:0033267	main axon, axon part
7	GO:0097014	cilium cytoplasm	46	28	GO:0044441, GO:0032838	cilium part, cell projection cytoplasm
7	GO:0000775	chromosome, centromeric region	46	27.96	GO:0044427	chromosomal part
8	GO:0000794	condensed nuclear chromosome	40	27.62	GO:0000228, GO:0000793	nuclear chromosome, condensed chromosome
4	GO:0044447	axoneme part	51	27.48	GO:0044463, GO:0044422, GO:0005930, GO:0044424	cell projection part, organelle part, axoneme, intracellular part
8	GO:0030141	secretory granule	50	27.46	GO:0016023	cytoplasmic membrane-bounded vesicle
5	GO:0012506	vesicle membrane	90	27.34	GO:0044464, GO:0031090, GO:0031988	cell part, organelle membrane, membrane-bounded vesicle
6	GO:0035770	ribonucleoprotein granule	44	27.16	GO:0030529, GO:0043232	ribonucleoprotein complex, intracellular non-membrane-bounded organelle
7	GO:0071013	catalytic step 2 spliceosome	27	27	GO:0005681	spliceosomal complex
4	GO:0070469	respiratory chain	37	27	GO:0044425	membrane part
8	GO:0005765	lysosomal membrane	27	27	GO:0005774, GO:0005764	vacuolar membrane, lysosome
6	GO:0043194	axon initial segment	27	27	GO:0044304, GO:0033267	main axon, axon part
8	GO:0005778	peroxisomal membrane	31	26.36	GO:0031903, GO:0044439	microbody membrane, peroxisomal part
6	GO:0043679	axon terminus	38	25.99	GO:0044306, GO:0033267	neuron projection terminus, axon part
7	GO:0009543	chloroplast thylakoid lumen	26	26	GO:0009534, GO:0044434, GO:0031978	chloroplast thylakoid, chloroplast part, plastid thylakoid lumen
7	GO:0031969	chloroplast membrane	37	25.64	GO:0009941, GO:0044434, GO:0042170	chloroplast envelope, chloroplast part, plastid membrane
7	GO:0000781	chromosome, telomeric region	34	25.2	GO:0044427	chromosomal part
4	GO:0044291	cell-cell contact zone	42	25.2	GO:0005911	cell-cell junction
6	GO:0043198	dendritic shaft	25	25	GO:0097458, GO:0044463, GO:0030425	neuron part, cell projection part, dendrite
6	GO:0005814	centriole	25	25	GO:0005813, GO:0043232, GO:0044450	centrosome, intracellular non-membrane-bounded organelle, microtubule organizing center part
4	GO:0031252	cell leading edge	43	24.98	GO:0044464	cell part
7	GO:0015935	small ribosomal subunit	33	24.68	GO:0044391	ribosomal subunit
7	GO:0009523	photosystem II	27	24.6	GO:0009521	photosystem
7	GO:0014069	postsynaptic density	25	24.6	GO:0044456, GO:0044463, GO:0044430	synapse part, cell projection part, cytoskeletal part
4	GO:0030427	site of polarized growth	40	24.5	GO:0044464	cell part
6	GO:0016528	sarcoplasm	42	23.93	GO:0005737	cytoplasm
4	GO:0005578	proteinaceous extracellular matrix	30	23.84	GO:0044421, GO:0031012	extracellular region part, extracellular matrix
7	GO:0005770	late endosome	29	23.8	GO:0005768	endosome
7	GO:0080008	Cul4-RING ubiquitin ligase complex	24	23.8	GO:0031461	cullin-RING ubiquitin ligase complex
7	GO:0044439	peroxisomal part	43	23.62	GO:0044438, GO:0005777	microbody part, peroxisome
2	GO:0031012	extracellular matrix	39	23.45	GO:0005575	cellular_component
6	GO:0032838	cell projection cytoplasm	57	23.4	GO:0044444, GO:0044463	cytoplasmic part, cell projection part
6	GO:0000776	kinetochore	31	23.14	GO:0043234, GO:0043232, GO:0000775, GO:0044427	protein complex, intracellular non-membrane-bounded organelle, chromosome, centromeric region, chromosomal part
8	GO:0030133	transport vesicle	40	23.1	GO:0016023	cytoplasmic membrane-bounded vesicle
3	GO:0019867	outer membrane	55	23.03	GO:0016020	membrane
9	GO:0016605	PML body	23	23	GO:0016604	nuclear body
9	GO:0030136	clathrin-coated vesicle	42	22.98	GO:0030135	coated vesicle
6	GO:0005741	mitochondrial outer membrane	28	22.88	GO:0031966, GO:0031968	mitochondrial membrane, organelle outer membrane
8	GO:0030139	endocytic vesicle	39	22.72	GO:0016023	cytoplasmic membrane-bounded vesicle
5	GO:0005667	transcription factor complex	30	22.18	GO:0043234, GO:0044424	protein complex, intracellular part
6	GO:0000932	cytoplasmic mRNA processing body	22	22	GO:0044444, GO:0035770	cytoplasmic part, ribonucleoprotein granule
5	GO:0046930	pore complex	37	21.72	GO:0016021, GO:0043234, GO:0044425	integral to membrane, protein complex, membrane part
4	GO:0016469	proton-transporting two-sector ATPase complex	53	21.63	GO:0043234, GO:0044425	protein complex, membrane part
8	GO:0030135	coated vesicle	64	21.35	GO:0016023	cytoplasmic membrane-bounded vesicle
3	GO:0048475	coated membrane	79	21.31	GO:0016020	membrane
9	GO:0001669	acrosomal vesicle	22	21.2	GO:0030141, GO:0097223	secretory granule, sperm part
7	GO:0005795	Golgi stack	32	21.12	GO:0044431	Golgi apparatus part
8	GO:0000329	fungal-type vacuole membrane	21	21	GO:0000324, GO:0005774	fungal-type vacuole, vacuolar membrane
5	GO:0043204	perikaryon	21	21	GO:0043025, GO:0097458	neuronal cell body, neuron part
8	GO:0014731	spectrin-associated cytoskeleton	21	21	GO:0005856	cytoskeleton
5	GO:0030426	growth cone	24	20.4	GO:0030427, GO:0097458, GO:0044463, GO:0043005	site of polarized growth, neuron part, cell projection part, neuron projection
10	GO:0001750	photoreceptor outer segment	22	20.4	GO:0097458, GO:0031513	neuron part, nonmotile primary cilium
6	GO:0005964	phosphorylase kinase complex	20	20	GO:0044444, GO:0043234	cytoplasmic part, protein complex
5	GO:0042734	presynaptic membrane	21	19.8	GO:0097458, GO:0097060	neuron part, synaptic membrane
4	GO:0019898	extrinsic to membrane	34	19.76	GO:0044425	membrane part
5	GO:0005839	proteasome core complex	22	19.2	GO:0043234, GO:0044424, GO:0000502	protein complex, intracellular part, proteasome complex
6	GO:0031253	cell projection membrane	37	19.08	GO:0044463, GO:0044459	cell projection part, plasma membrane part
6	GO:0016363	nuclear matrix	19	19	GO:0044428, GO:0034399	nuclear part, nuclear periphery
9	GO:0042470	melanosome	19	19	GO:0048770	pigment granule
10	GO:0032391	photoreceptor connecting cilium	19	19	GO:0031513	nonmotile primary cilium
5	GO:0005923	tight junction	19	19	GO:0043296, GO:0070160	apical junction complex, occluding junction
5	GO:0044455	mitochondrial membrane part	43	18.94	GO:0031966, GO:0044429, GO:0044425	mitochondrial membrane, mitochondrial part, membrane part
5	GO:0031968	organelle outer membrane	40	18.72	GO:0031967, GO:0031090, GO:0019867, GO:0044424	organelle envelope, organelle membrane, outer membrane, intracellular part
4	GO:0033178	proton-transporting two-sector ATPase complex, catalytic domain	26	18.66	GO:0043234, GO:0016469, GO:0044425	protein complex, proton-transporting two-sector ATPase complex, membrane part
6	GO:0042170	plastid membrane	41	18.58	GO:0044435, GO:0031090, GO:0009526	plastid part, organelle membrane, plastid envelope
5	GO:0030131	clathrin adaptor complex	19	18.2	GO:0030118, GO:0030119	clathrin coat, AP-type membrane coat adaptor complex
6	GO:0000786	nucleosome	18	18	GO:0032993, GO:0000785, GO:0044427	protein-DNA complex, chromatin, chromosomal part
4	GO:0043190	ATP-binding cassette (ABC) transporter complex	18	18	GO:0043234, GO:0044425	protein complex, membrane part
3	GO:0032993	protein-DNA complex	34	17.71	GO:0032991	macromolecular complex
7	GO:0000777	condensed chromosome kinetochore	19	17.56	GO:0000779, GO:0000776	condensed chromosome, centromeric region, kinetochore
4	GO:0009897	external side of plasma membrane	18	17.2	GO:0009986, GO:0044459	cell surface, plasma membrane part
7	GO:0009706	chloroplast inner membrane	18	17.2	GO:0031969, GO:0009528	chloroplast membrane, plastid inner membrane
8	GO:0045111	intermediate filament cytoskeleton	22	17.12	GO:0005856	cytoskeleton
7	GO:0036128	CatSper complex	17	17	GO:0005891	voltage-gated calcium channel complex
8	GO:0000784	nuclear chromosome, telomeric region	19	17	GO:0044454, GO:0000781	nuclear chromosome part, chromosome, telomeric region
6	GO:0031977	thylakoid lumen	33	16.36	GO:0044436	thylakoid part
6	GO:0043197	dendritic spine	17	16.36	GO:0044463, GO:0030425, GO:0044309	cell projection part, dendrite, neuron spine
4	GO:0009521	photosystem	30	16.32	GO:0044436, GO:0034357, GO:0043234, GO:0044425	thylakoid part, photosynthetic membrane, protein complex, membrane part
8	GO:0000324	fungal-type vacuole	25	16.2	GO:0000322, GO:0000323	storage vacuole, lytic vacuole
6	GO:0033270	paranode region of axon	16	16	GO:0044304, GO:0033267	main axon, axon part
5	GO:0031430	M band	16	16	GO:0044449, GO:0031672	contractile fiber part, A band
7	GO:0005884	actin filament	20	16	GO:0015629, GO:0043234, GO:0044430	actin cytoskeleton, protein complex, cytoskeletal part
7	GO:0036064	cilium basal body	16	16	GO:0044441, GO:0005932	cilium part, microtubule basal body
10	GO:0008021	synaptic vesicle	18	15.92	GO:0044456, GO:0030136	synapse part, clathrin-coated vesicle
7	GO:0030666	endocytic vesicle membrane	21	15.83	GO:0030659, GO:0030139	cytoplasmic vesicle membrane, endocytic vesicle
8	GO:0031903	microbody membrane	31	15.82	GO:0031090, GO:0042579	organelle membrane, microbody
5	GO:0044306	neuron projection terminus	38	15.6	GO:0097458, GO:0044463, GO:0043005	neuron part, cell projection part, neuron projection
6	GO:0031978	plastid thylakoid lumen	26	15.6	GO:0031976, GO:0044435, GO:0031977	plastid thylakoid, plastid part, thylakoid lumen
2	GO:0009295	nucleoid	22	15.2	GO:0005575	cellular_component
6	GO:0009524	phragmoplast	15	15	GO:0044444	cytoplasmic part
4	GO:0009349	riboflavin synthase complex	15	15	GO:0044464, GO:0043234	cell part, protein complex
6	GO:0022627	cytosolic small ribosomal subunit	15	15	GO:0015935, GO:0022626, GO:0044445	small ribosomal subunit, cytosolic ribosome, cytosolic part
6	GO:0005844	polysome	15	15	GO:0030529	ribonucleoprotein complex
6	GO:0005758	mitochondrial intermembrane space	15	15	GO:0044429, GO:0031970, GO:0005740	mitochondrial part, organelle envelope lumen, mitochondrial envelope
6	GO:0070993	translation preinitiation complex	13	14.6	GO:0030529, GO:0044444	ribonucleoprotein complex, cytoplasmic part
5	GO:0031672	A band	21	14.6	GO:0044449, GO:0030017	contractile fiber part, sarcomere
6	GO:0030532	small nuclear ribonucleoprotein complex	19	14.6	GO:0030529, GO:0044428	ribonucleoprotein complex, nuclear part
5	GO:0033176	proton-transporting V-type ATPase complex	28	14.52	GO:0016469	proton-transporting two-sector ATPase complex
4	GO:0097223	sperm part	25	14.4	GO:0044464	cell part
6	GO:0044438	microbody part	43	14.17	GO:0044446, GO:0044444, GO:0042579	intracellular organelle part, cytoplasmic part, microbody
7	GO:0005869	dynactin complex	14	14	GO:0015629, GO:0005875	actin cytoskeleton, microtubule associated complex
6	GO:0070062	extracellular vesicular exosome	14	14	GO:0065010, GO:0031988	extracellular membrane-bounded organelle, membrane-bounded vesicle
6	GO:0016281	eukaryotic translation initiation factor 4F complex	14	14	GO:0044444, GO:0043234	cytoplasmic part, protein complex
7	GO:0010287	plastoglobule	14	14	GO:0044434, GO:0009570	chloroplast part, chloroplast stroma
7	GO:0005657	replication fork	28	13.71	GO:0044427	chromosomal part
7	GO:0030990	intraflagellar transport particle	22	13.6	GO:0043234, GO:0044447	protein complex, axoneme part
6	GO:0030120	vesicle coat	24	13.51	GO:0030117, GO:0044433, GO:0030662	membrane coat, cytoplasmic vesicle part, coated vesicle membrane
4	GO:0001726	ruffle	17	13.4	GO:0042995, GO:0031252	cell projection, cell leading edge
6	GO:0019897	extrinsic to plasma membrane	21	13.4	GO:0044459, GO:0019898	plasma membrane part, extrinsic to membrane
7	GO:0055029	nuclear DNA-directed RNA polymerase complex	22	13.08	GO:0044428, GO:0000428	nuclear part, DNA-directed RNA polymerase complex
6	GO:0005852	eukaryotic translation initiation factor 3 complex	13	13	GO:0044444, GO:0043234	cytoplasmic part, protein complex
8	GO:0005782	peroxisomal matrix	13	13	GO:0044439, GO:0031907	peroxisomal part, microbody lumen
6	GO:0009331	glycerol-3-phosphate dehydrogenase complex	13	13	GO:0044444, GO:0043234	cytoplasmic part, protein complex
7	GO:0043034	costamere	13	13	GO:0044449, GO:0030016	contractile fiber part, myofibril
5	GO:0033179	proton-transporting V-type ATPase, V0 domain	16	12.8	GO:0033176, GO:0033177	proton-transporting V-type ATPase complex, proton-transporting two-sector ATPase complex, proton-transporting domain
4	GO:0030119	AP-type membrane coat adaptor complex	22	12.72	GO:0044444, GO:0043234, GO:0030117, GO:0044425	cytoplasmic part, protein complex, membrane coat, membrane part
5	GO:0031970	organelle envelope lumen	21	12.6	GO:0044446, GO:0031967, GO:0031974	intracellular organelle part, organelle envelope, membrane-enclosed lumen
7	GO:0030662	coated vesicle membrane	32	12.38	GO:0030135, GO:0030659	coated vesicle, cytoplasmic vesicle membrane
7	GO:0000779	condensed chromosome, centromeric region	21	12.34	GO:0000793, GO:0000775	condensed chromosome, chromosome, centromeric region
8	GO:0043596	nuclear replication fork	18	12.32	GO:0044454, GO:0005657	nuclear chromosome part, replication fork
5	GO:0016471	vacuolar proton-transporting V-type ATPase complex	17	12.2	GO:0005774, GO:0044437, GO:0033176	vacuolar membrane, vacuolar part, proton-transporting V-type ATPase complex
6	GO:0010319	stromule	12	12	GO:0044435, GO:0009526	plastid part, plastid envelope
5	GO:0005954	calcium- and calmodulin-dependent protein kinase complex	12	12	GO:0043234, GO:0044424	protein complex, intracellular part
5	GO:0005925	focal adhesion	12	12	GO:0005924	cell-substrate adherens junction
8	GO:0016591	DNA-directed RNA polymerase II, holoenzyme	18	12	GO:0044451, GO:0055029	nucleoplasm part, nuclear DNA-directed RNA polymerase complex
7	GO:0005945	6-phosphofructokinase complex	12	12	GO:0043234, GO:0044445	protein complex, cytosolic part
7	GO:0031901	early endosome membrane	12	12	GO:0010008, GO:0005769	endosome membrane, early endosome
8	GO:0000803	sex chromosome	11	11.8	GO:0005694	chromosome
8	GO:0048770	pigment granule	19	11.4	GO:0016023	cytoplasmic membrane-bounded vesicle
6	GO:0034399	nuclear periphery	19	11.4	GO:0044428, GO:0031981	nuclear part, nuclear lumen
4	GO:0070160	occluding junction	19	11.4	GO:0005911	cell-cell junction
4	GO:0043296	apical junction complex	19	11.4	GO:0005911	cell-cell junction
4	GO:0033177	proton-transporting two-sector ATPase complex, proton-transporting domain	23	11.4	GO:0043234, GO:0016469, GO:0044425	protein complex, proton-transporting two-sector ATPase complex, membrane part
3	GO:0044420	extracellular matrix part	19	11.28	GO:0005575, GO:0031012	cellular_component, extracellular matrix
5	GO:0005902	microvillus	12	11.2	GO:0042995	cell projection
5	GO:0016234	inclusion body	16	11.2	GO:0044424	intracellular part
6	GO:0030684	preribosome	16	11.16	GO:0030529	ribonucleoprotein complex
8	GO:0030140	trans-Golgi network transport vesicle	13	11.08	GO:0030133, GO:0005798, GO:0030136	transport vesicle, Golgi-associated vesicle, clathrin-coated vesicle
7	GO:0016282	eukaryotic 43S preinitiation complex	11	11	GO:0070993	translation preinitiation complex
5	GO:0030992	intraflagellar transport particle B	11	11	GO:0030990, GO:0043234, GO:0044447	intraflagellar transport particle, protein complex, axoneme part
8	GO:0072686	mitotic spindle	11	11	GO:0005819	spindle
6	GO:0032839	dendrite cytoplasm	11	11	GO:0097458, GO:0032838, GO:0030425	neuron part, cell projection cytoplasm, dendrite
4	GO:0046581	intercellular canaliculus	11	11	GO:0005911	cell-cell junction
7	GO:0032040	small-subunit processome	11	11	GO:0030684	preribosome
6	GO:0032580	Golgi cisterna membrane	11	11	GO:0031985, GO:0000139	Golgi cisterna, Golgi membrane
9	GO:0015030	Cajal body	11	11	GO:0016604	nuclear body
7	GO:0033018	sarcoplasmic reticulum lumen	11	11	GO:0016529, GO:0005788	sarcoplasmic reticulum, endoplasmic reticulum lumen
7	GO:0017119	Golgi transport complex	11	11	GO:0044431, GO:0043234	Golgi apparatus part, protein complex
7	GO:0019005	SCF ubiquitin ligase complex	11	11	GO:0031461	cullin-RING ubiquitin ligase complex
8	GO:0005798	Golgi-associated vesicle	24	10.96	GO:0044431, GO:0016023	Golgi apparatus part, cytoplasmic membrane-bounded vesicle
5	GO:0048786	presynaptic active zone	12	10.8	GO:0097458, GO:0044456	neuron part, synapse part
7	GO:0030864	cortical actin cytoskeleton	13	10.6	GO:0015629, GO:0030863, GO:0044430	actin cytoskeleton, cortical cytoskeleton, cytoskeletal part
5	GO:0045259	proton-transporting ATP synthase complex	17	10.54	GO:0016469, GO:0044424	proton-transporting two-sector ATPase complex, intracellular part
6	GO:0009528	plastid inner membrane	18	10.32	GO:0042170, GO:0019866	plastid membrane, organelle inner membrane
8	GO:0000790	nuclear chromatin	16	10.32	GO:0044454, GO:0000785	nuclear chromosome part, chromatin
7	GO:0005882	intermediate filament	11	10.2	GO:0043234, GO:0045111, GO:0044430	protein complex, intermediate filament cytoskeleton, cytoskeletal part
6	GO:0031985	Golgi cisterna	17	10.2	GO:0044431, GO:0005795, GO:0031984	Golgi apparatus part, Golgi stack, organelle subcompartment
5	GO:0030313	cell envelope	17	10.2	GO:0031975	envelope
9	GO:0030134	ER to Golgi transport vesicle	16	10.08	GO:0030133, GO:0030135	transport vesicle, coated vesicle
5	GO:0030991	intraflagellar transport particle A	10	10	GO:0030990, GO:0043234, GO:0044447	intraflagellar transport particle, protein complex, axoneme part
7	GO:0033290	eukaryotic 48S preinitiation complex	10	10	GO:0070993	translation preinitiation complex
6	GO:0005746	mitochondrial respiratory chain	16	10	GO:0005743, GO:0070469, GO:0044455	mitochondrial inner membrane, respiratory chain, mitochondrial membrane part
6	GO:0032541	cortical endoplasmic reticulum	10	10	GO:0071782, GO:0044448	endoplasmic reticulum tubular network, cell cortex part
6	GO:0045169	fusome	10	10	GO:0044444	cytoplasmic part
7	GO:0009533	chloroplast stromal thylakoid	10	10	GO:0009570, GO:0009534	chloroplast stroma, chloroplast thylakoid
7	GO:0005801	cis-Golgi network	10	10	GO:0043231	intracellular membrane-bounded organelle
7	GO:0071011	precatalytic spliceosome	10	10	GO:0005681	spliceosomal complex
7	GO:0055037	recycling endosome	12	10	GO:0005768	endosome
5	GO:0000159	protein phosphatase type 2A complex	10	10	GO:0008287, GO:0044424	protein serine/threonine phosphatase complex, intracellular part
5	GO:0031941	filamentous actin	10	10	GO:0043234, GO:0005884, GO:0044430	protein complex, actin filament, cytoskeletal part
4	GO:0030027	lamellipodium	10	10	GO:0042995, GO:0031252	cell projection, cell leading edge
7	GO:0008180	COP9 signalosome	10	10	GO:0044428, GO:0043234	nuclear part, protein complex
8	GO:0005834	heterotrimeric G-protein complex	10	10	GO:0031234, GO:0043234	extrinsic to internal side of plasma membrane, protein complex
6	GO:0030173	integral to Golgi membrane	10	10	GO:0031301, GO:0031228	integral to organelle membrane, intrinsic to Golgi membrane
6	GO:0010494	cytoplasmic stress granule	10	10	GO:0044444, GO:0035770	cytoplasmic part, ribonucleoprotein granule
6	GO:0044309	neuron spine	17	9.82	GO:0043005	neuron projection
7	GO:0000322	storage vacuole	25	9.72	GO:0005773	vacuole
8	GO:0030665	clathrin-coated vesicle membrane	16	9.63	GO:0030662, GO:0030136	coated vesicle membrane, clathrin-coated vesicle
7	GO:0043186	P granule	11	9.6	GO:0060293, GO:0044444, GO:0035770	germ plasm, cytoplasmic part, ribonucleoprotein granule
5	GO:0000307	cyclin-dependent protein kinase holoenzyme complex	10	9.6	GO:0043234, GO:0044424	protein complex, intracellular part
5	GO:0090406	pollen tube	10	9.6	GO:0042995	cell projection
4	GO:0005604	basement membrane	10	9.2	GO:0044421, GO:0044420, GO:0005578	extracellular region part, extracellular matrix part, proteinaceous extracellular matrix
5	GO:0005816	spindle pole body	10	9.2	GO:0043234, GO:0000922, GO:0005815	protein complex, spindle pole, microtubule organizing center
7	GO:0030658	transport vesicle membrane	17	9.16	GO:0030659, GO:0030133, GO:0012505	cytoplasmic vesicle membrane, transport vesicle, endomembrane system
5	GO:0065010	extracellular membrane-bounded organelle	15	9.12	GO:0043230, GO:0043227	extracellular organelle, membrane-bounded organelle
4	GO:0043235	receptor complex	18	9.04	GO:0043234	protein complex
7	GO:0036379	myofilament	17	9	GO:0044449, GO:0030016	contractile fiber part, myofibril
9	GO:0001673	male germ cell nucleus	9	9	GO:0043073	germ cell nucleus
7	GO:0032592	integral to mitochondrial membrane	13	9	GO:0031301, GO:0044455	integral to organelle membrane, mitochondrial membrane part
5	GO:0032587	ruffle membrane	9	9	GO:0031256, GO:0001726, GO:0031253	leading edge membrane, ruffle, cell projection membrane
7	GO:0017071	intracellular cyclic nucleotide activated cation channel complex	9	9	GO:0034703	cation channel complex
7	GO:0005865	striated muscle thin filament	11	9	GO:0015629, GO:0036379, GO:0030017, GO:0044430	actin cytoskeleton, myofilament, sarcomere, cytoskeletal part
8	GO:0000795	synaptonemal complex	10	9	GO:0044454, GO:0000794	nuclear chromosome part, condensed nuclear chromosome
5	GO:0005750	mitochondrial respiratory chain complex III	9	9	GO:0005746, GO:0044455, GO:0045275	mitochondrial respiratory chain, mitochondrial membrane part, respiratory chain complex III
4	GO:0036062	presynaptic periactive zone	9	9	GO:0044456	synapse part
4	GO:0044462	external encapsulating structure part	15	9	GO:0044464, GO:0030312	cell part, external encapsulating structure
4	GO:0005202	collagen	10	8.96	GO:0044421, GO:0044420, GO:0005578	extracellular region part, extracellular matrix part, proteinaceous extracellular matrix
4	GO:0031256	leading edge membrane	18	8.64	GO:0031252, GO:0044459	cell leading edge, plasma membrane part
5	GO:0000178	exosome (RNase complex)	9	8.6	GO:0043234, GO:0044424	protein complex, intracellular part
7	GO:0060170	cilium membrane	10	8.4	GO:0031090, GO:0044441, GO:0031253	organelle membrane, cilium part, cell projection membrane
9	GO:0045335	phagocytic vesicle	11	8.2	GO:0030139	endocytic vesicle
5	GO:0032300	mismatch repair complex	11	8.2	GO:0043234, GO:0044424	protein complex, intracellular part
4	GO:0042597	periplasmic space	11	8.2	GO:0044464	cell part
8	GO:0014701	junctional sarcoplasmic reticulum membrane	8	8	GO:0033017	sarcoplasmic reticulum membrane
5	GO:0035371	microtubule plus end	8	8	GO:0005874, GO:0044430	microtubule, cytoskeletal part
5	GO:0009279	cell outer membrane	8	8	GO:0044462, GO:0019867, GO:0030313	external encapsulating structure part, outer membrane, cell envelope
7	GO:0017146	N-methyl-D-aspartate selective glutamate receptor complex	8	8	GO:0008328	ionotropic glutamate receptor complex
7	GO:0034663	endoplasmic reticulum chaperone complex	8	8	GO:0044432, GO:0043234	endoplasmic reticulum part, protein complex
7	GO:0031307	integral to mitochondrial outer membrane	8	8	GO:0032592, GO:0031306	integral to mitochondrial membrane, intrinsic to mitochondrial outer membrane
8	GO:0030896	checkpoint clamp complex	8	8	GO:0044454, GO:0043234, GO:0000794	nuclear chromosome part, protein complex, condensed nuclear chromosome
6	GO:0000220	vacuolar proton-transporting V-type ATPase, V0 domain	8	8	GO:0033179, GO:0016471, GO:0044437	proton-transporting V-type ATPase, V0 domain, vacuolar proton-transporting V-type ATPase complex, vacuolar part
7	GO:0000015	phosphopyruvate hydratase complex	8	8	GO:0043234, GO:0044445	protein complex, cytosolic part
7	GO:0030127	COPII vesicle coat	8	8	GO:0030120, GO:0012507	vesicle coat, ER to Golgi transport vesicle membrane
9	GO:0016939	kinesin II complex	8	8	GO:0005871	kinesin complex
6	GO:0005793	endoplasmic reticulum-Golgi intermediate compartment	10	8	GO:0044444, GO:0043231	cytoplasmic part, intracellular membrane-bounded organelle
9	GO:0000805	X chromosome	8	8	GO:0000803	sex chromosome
7	GO:0005776	autophagic vacuole	10	8	GO:0005773	vacuole
9	GO:0000806	Y chromosome	8	8	GO:0000803	sex chromosome
4	GO:0009341	beta-galactosidase complex	8	8	GO:0043234	protein complex
7	GO:0016272	prefoldin complex	8	8	GO:0043234, GO:0044445	protein complex, cytosolic part
8	GO:0035097	histone methyltransferase complex	12	7.88	GO:0044451, GO:0034708	nucleoplasm part, methyltransferase complex
6	GO:0000428	DNA-directed RNA polymerase complex	22	7.85	GO:0030880	RNA polymerase complex
7	GO:0031907	microbody lumen	13	7.8	GO:0070013, GO:0044438	intracellular organelle lumen, microbody part
8	GO:0016461	unconventional myosin complex	9	7.8	GO:0016459	myosin complex
7	GO:0033017	sarcoplasmic reticulum membrane	11	7.8	GO:0005789, GO:0016529	endoplasmic reticulum membrane, sarcoplasmic reticulum
6	GO:0009898	internal side of plasma membrane	15	7.8	GO:0044459	plasma membrane part
4	GO:0005933	cellular bud	10	7.62	GO:0044464	cell part
7	GO:0005859	muscle myosin complex	10	7.6	GO:0016460, GO:0044449	myosin II complex, contractile fiber part
5	GO:0030076	light-harvesting complex	8	7.6	GO:0043234, GO:0044424	protein complex, intracellular part
7	GO:0030125	clathrin vesicle coat	10	7.52	GO:0030120, GO:0030665, GO:0030118	vesicle coat, clathrin-coated vesicle membrane, clathrin coat
10	GO:0097208	alveolar lamellar body	9	7.4	GO:0042599	lamellar body
5	GO:0045261	proton-transporting ATP synthase complex, catalytic core F(1)	8	7.36	GO:0033178, GO:0045259, GO:0044424	proton-transporting two-sector ATPase complex, catalytic domain, proton-transporting ATP synthase complex, intracellular part
4	GO:0005935	cellular bud neck	8	7.36	GO:0030427, GO:0005933	site of polarized growth, cellular bud
4	GO:0042555	MCM complex	8	7.2	GO:0043234	protein complex
6	GO:0000152	nuclear ubiquitin ligase complex	10	7.2	GO:0044428, GO:0000151	nuclear part, ubiquitin ligase complex
4	GO:0034358	plasma lipoprotein particle	8	7.2	GO:0005615, GO:0044421, GO:0032994	extracellular space, extracellular region part, protein-lipid complex
7	GO:0009707	chloroplast outer membrane	8	7.2	GO:0031969, GO:0009527	chloroplast membrane, plastid outer membrane
4	GO:0005924	cell-substrate adherens junction	12	7.2	GO:0005912, GO:0030055	adherens junction, cell-substrate junction
4	GO:0005905	coated pit	10	7.12	GO:0044464, GO:0044425, GO:0012505	cell part, membrane part, endomembrane system
6	GO:0071203	WASH complex	7	7	GO:0044444, GO:0043234	cytoplasmic part, protein complex
7	GO:0035145	exon-exon junction complex	7	7	GO:0044428, GO:0043234	nuclear part, protein complex
6	GO:0005853	eukaryotic translation elongation factor 1 complex	7	7	GO:0044444, GO:0043234	cytoplasmic part, protein complex
7	GO:0031902	late endosome membrane	7	7	GO:0005770, GO:0010008	late endosome, endosome membrane
6	GO:0031201	SNARE complex	7	7	GO:0044444, GO:0043234, GO:0044425	cytoplasmic part, protein complex, membrane part
5	GO:0030288	outer membrane-bounded periplasmic space	7	7	GO:0044462, GO:0042597, GO:0030313	external encapsulating structure part, periplasmic space, cell envelope
8	GO:0030670	phagocytic vesicle membrane	7	7	GO:0045335, GO:0030666	phagocytic vesicle, endocytic vesicle membrane
6	GO:0044295	axonal growth cone	7	7	GO:0033267, GO:0030426	axon part, growth cone
6	GO:0042645	mitochondrial nucleoid	7	7	GO:0005759, GO:0043232, GO:0044429, GO:0009295	mitochondrial matrix, intracellular non-membrane-bounded organelle, mitochondrial part, nucleoid
8	GO:0005665	DNA-directed RNA polymerase II, core complex	7	7	GO:0044451, GO:0055029, GO:0016591	nucleoplasm part, nuclear DNA-directed RNA polymerase complex, DNA-directed RNA polymerase II, holoenzyme
9	GO:0031512	motile primary cilium	7	7	GO:0072372	primary cilium
5	GO:0031526	brush border membrane	7	7	GO:0005903, GO:0031253	brush border, cell projection membrane
6	GO:0005868	cytoplasmic dynein complex	7	7	GO:0030286, GO:0044444	dynein complex, cytoplasmic part
7	GO:0071556	integral to lumenal side of endoplasmic reticulum membrane	7	7	GO:0030176	integral to endoplasmic reticulum membrane
6	GO:0031597	cytosolic proteasome complex	7	7	GO:0000502, GO:0044445	proteasome complex, cytosolic part
6	GO:0042405	nuclear inclusion body	7	7	GO:0044428, GO:0016234	nuclear part, inclusion body
4	GO:0030428	cell septum	7	7	GO:0044464	cell part
5	GO:0019031	viral envelope	7	7	GO:0036338	viral membrane
7	GO:0030126	COPI vesicle coat	7	7	GO:0044431, GO:0030663, GO:0030120	Golgi apparatus part, COPI-coated vesicle membrane, vesicle coat
5	GO:0019773	proteasome core complex, alpha-subunit complex	7	7	GO:0005839, GO:0043234, GO:0044424	proteasome core complex, protein complex, intracellular part
6	GO:0032389	MutLalpha complex	7	7	GO:0044428, GO:0032300	nuclear part, mismatch repair complex
6	GO:0044798	nuclear transcription factor complex	12	6.96	GO:0044428, GO:0005667	nuclear part, transcription factor complex
4	GO:0005912	adherens junction	14	6.92	GO:0070161	anchoring junction
7	GO:0030667	secretory granule membrane	13	6.84	GO:0030141, GO:0030659, GO:0012505	secretory granule, cytoplasmic vesicle membrane, endomembrane system
6	GO:0048500	signal recognition particle	9	6.8	GO:0030529, GO:0044444	ribonucleoprotein complex, cytoplasmic part
8	GO:0012507	ER to Golgi transport vesicle membrane	10	6.8	GO:0030662, GO:0030134, GO:0030658	coated vesicle membrane, ER to Golgi transport vesicle, transport vesicle membrane
5	GO:0030014	CCR4-NOT complex	7	6.6	GO:0043234, GO:0044424	protein complex, intracellular part
7	GO:0030686	90S preribosome	7	6.6	GO:0030684	preribosome
2	GO:0019012	virion	14	6.59	GO:0005575	cellular_component
7	GO:0000313	organellar ribosome	15	6.6	GO:0005840, GO:0044422	ribosome, organelle part
6	GO:0030660	Golgi-associated vesicle membrane	13	6.6	GO:0030659, GO:0005798, GO:0012505, GO:0000139	cytoplasmic vesicle membrane, Golgi-associated vesicle, endomembrane system, Golgi membrane
5	GO:0005838	proteasome regulatory particle	9	6.6	GO:0043234, GO:0022624, GO:0044424	protein complex, proteasome accessory complex, intracellular part
7	GO:0005942	phosphatidylinositol 3-kinase complex	7	6.6	GO:0043234, GO:0044445	protein complex, cytosolic part
5	GO:0034708	methyltransferase complex	17	6.53	GO:0043234, GO:0044424	protein complex, intracellular part
7	GO:0000109	nucleotide-excision repair complex	10	6.4	GO:0044428, GO:0043234	nuclear part, protein complex
7	GO:0005775	vacuolar lumen	8	6.4	GO:0044437, GO:0070013	vacuolar part, intracellular organelle lumen
7	GO:0042824	MHC class I peptide loading complex	8	6.4	GO:0044432, GO:0043234, GO:0030176, GO:0044425	endoplasmic reticulum part, protein complex, integral to endoplasmic reticulum membrane, membrane part
8	GO:0000780	condensed nuclear chromosome, centromeric region	9	6.36	GO:0044454, GO:0000779, GO:0000794	nuclear chromosome part, condensed chromosome, centromeric region, condensed nuclear chromosome
5	GO:0030880	RNA polymerase complex	25	6.27	GO:0043234, GO:0044424	protein complex, intracellular part
7	GO:0005791	rough endoplasmic reticulum	10	6.22	GO:0005783	endoplasmic reticulum
5	GO:0005903	brush border	9	6.2	GO:0042995	cell projection
6	GO:0005761	mitochondrial ribosome	9	6.2	GO:0005759, GO:0000313, GO:0044429	mitochondrial matrix, organellar ribosome, mitochondrial part
6	GO:0000315	organellar large ribosomal subunit	9	6.2	GO:0000313, GO:0015934	organellar ribosome, large ribosomal subunit
5	GO:0045263	proton-transporting ATP synthase complex, coupling factor F(o)	7	6.2	GO:0045259, GO:0044424, GO:0033177	proton-transporting ATP synthase complex, intracellular part, proton-transporting two-sector ATPase complex, proton-transporting domain
6	GO:0044224	juxtaparanode region of axon	6	6	GO:0044304, GO:0033267	main axon, axon part
8	GO:0031088	platelet dense granule membrane	6	6	GO:0042827, GO:0030667	platelet dense granule, secretory granule membrane
5	GO:0031234	extrinsic to internal side of plasma membrane	10	6	GO:0019897, GO:0009898, GO:0044424	extrinsic to plasma membrane, internal side of plasma membrane, intracellular part
8	GO:0044354	macropinosome	6	6	GO:0044352	pinosome
7	GO:0030095	chloroplast photosystem II	6	6	GO:0044434, GO:0009523, GO:0009535	chloroplast part, photosystem II, chloroplast thylakoid membrane
7	GO:0009574	preprophase band	6	6	GO:0044444, GO:0015630, GO:0044430	cytoplasmic part, microtubule cytoskeleton, cytoskeletal part
5	GO:0031228	intrinsic to Golgi membrane	10	6	GO:0044431, GO:0000139, GO:0031300	Golgi apparatus part, Golgi membrane, intrinsic to organelle membrane
5	GO:0009654	oxygen evolving complex	6	6	GO:0044436, GO:0043234, GO:0044425, GO:0009523	thylakoid part, protein complex, membrane part, photosystem II
5	GO:0002095	caveolar macromolecular signaling complex	6	6	GO:0005901, GO:0043234, GO:0044459	caveola, protein complex, plasma membrane part
7	GO:0071782	endoplasmic reticulum tubular network	10	6	GO:0044432	endoplasmic reticulum part
9	GO:0005847	mRNA cleavage and polyadenylation specificity factor complex	6	6	GO:0005849	mRNA cleavage factor complex
8	GO:0005797	Golgi medial cisterna	6	6	GO:0031985	Golgi cisterna
10	GO:0035267	NuA4 histone acetyltransferase complex	6	6	GO:0043189	H4/H2A histone acetyltransferase complex
7	GO:0005786	signal recognition particle, endoplasmic reticulum targeting	6	6	GO:0048500	signal recognition particle
8	GO:0005771	multivesicular body	6	6	GO:0005770	late endosome
6	GO:0005663	DNA replication factor C complex	6	6	GO:0043234, GO:0005657, GO:0044427	protein complex, replication fork, chromosomal part
5	GO:0005863	striated muscle myosin thick filament	6	6	GO:0036379, GO:0005859, GO:0030017, GO:0032982	myofilament, muscle myosin complex, sarcomere, myosin filament
7	GO:0005779	integral to peroxisomal membrane	6	6	GO:0031301, GO:0031231	integral to organelle membrane, intrinsic to peroxisomal membrane
5	GO:0005956	protein kinase CK2 complex	6	6	GO:0043234, GO:0044424	protein complex, intracellular part
8	GO:0071942	XPC complex	6	6	GO:0000109	nucleotide-excision repair complex
6	GO:0005641	nuclear envelope lumen	6	6	GO:0044428, GO:0005635, GO:0031970	nuclear part, nuclear envelope, organelle envelope lumen
6	GO:0000164	protein phosphatase type 1 complex	6	6	GO:0008287, GO:0044444	protein serine/threonine phosphatase complex, cytoplasmic part
5	GO:0032154	cleavage furrow	6	6	GO:0032155	cell division site part
9	GO:0070688	MLL5-L complex	6	6	GO:0035097	histone methyltransferase complex
5	GO:0022624	proteasome accessory complex	11	5.96	GO:0043234, GO:0044424, GO:0000502	protein complex, intracellular part, proteasome complex
8	GO:0000118	histone deacetylase complex	6	5.96	GO:0044451, GO:0043234	nucleoplasm part, protein complex
5	GO:0001411	hyphal tip	7	5.8	GO:0030427	site of polarized growth
7	GO:0060293	germ plasm	11	5.76	GO:0045495	pole plasm
8	GO:0017053	transcriptional repressor complex	6	5.6	GO:0044451, GO:0043234	nucleoplasm part, protein complex
7	GO:0000778	condensed nuclear chromosome kinetochore	6	5.6	GO:0044454, GO:0000780, GO:0000777	nuclear chromosome part, condensed nuclear chromosome, centromeric region, condensed chromosome kinetochore
3	GO:0030055	cell-substrate junction	14	5.52	GO:0030054	cell junction
4	GO:0043230	extracellular organelle	15	5.47	GO:0044421, GO:0043226	extracellular region part, organelle
6	GO:0045495	pole plasm	13	5.46	GO:0005737	cytoplasm
5	GO:0032589	neuron projection membrane	9	5.4	GO:0031256, GO:0097458, GO:0043005, GO:0031253	leading edge membrane, neuron part, neuron projection, cell projection membrane
5	GO:0033180	proton-transporting V-type ATPase, V1 domain	7	5.4	GO:0033176, GO:0033178	proton-transporting V-type ATPase complex, proton-transporting two-sector ATPase complex, catalytic domain
5	GO:0042575	DNA polymerase complex	9	5.4	GO:0043234, GO:0044424	protein complex, intracellular part
4	GO:0045275	respiratory chain complex III	9	5.4	GO:0043234, GO:0044425, GO:0044424, GO:0070469	protein complex, membrane part, intracellular part, respiratory chain
8	GO:0043073	germ cell nucleus	9	5.4	GO:0005634	nucleus
8	GO:0000792	heterochromatin	9	5.4	GO:0000785	chromatin
6	GO:0008328	ionotropic glutamate receptor complex	9	5.4	GO:0043235, GO:0005887, GO:0044459, GO:0034702	receptor complex, integral to plasma membrane, plasma membrane part, ion channel complex
6	GO:0009527	plastid outer membrane	9	5.32	GO:0031968, GO:0042170	organelle outer membrane, plastid membrane
7	GO:0030981	cortical microtubule cytoskeleton	8	5.28	GO:0030863, GO:0015630, GO:0044430	cortical cytoskeleton, microtubule cytoskeleton, cytoskeletal part
4	GO:0030132	clathrin coat of coated pit	6	5.2	GO:0005905, GO:0044459, GO:0030118	coated pit, plasma membrane part, clathrin coat
6	GO:0044292	dendrite terminus	6	5.2	GO:0097458, GO:0044463, GO:0030425	neuron part, cell projection part, dendrite
5	GO:0005818	aster	7	5	GO:0005819, GO:0043234, GO:0043232, GO:0044430	spindle, protein complex, intracellular non-membrane-bounded organelle, cytoskeletal part
6	GO:0045239	tricarboxylic acid cycle enzyme complex	9	4.87	GO:0044444, GO:0043234	cytoplasmic part, protein complex
7	GO:0008278	cohesin complex	6	4.8	GO:0000793, GO:0043234, GO:0044427	condensed chromosome, protein complex, chromosomal part
6	GO:0031306	intrinsic to mitochondrial outer membrane	8	4.8	GO:0005741, GO:0031300, GO:0044455	mitochondrial outer membrane, intrinsic to organelle membrane, mitochondrial membrane part
6	GO:0009277	fungal-type cell wall	6	4.8	GO:0005618	cell wall
3	GO:0070161	anchoring junction	15	4.75	GO:0030054	cell junction
9	GO:0045334	clathrin-coated endocytic vesicle	7	4.63	GO:0030139, GO:0030136	endocytic vesicle, clathrin-coated vesicle
8	GO:0005700	polytene chromosome	7	4.6	GO:0005694	chromosome
8	GO:0005849	mRNA cleavage factor complex	7	4.6	GO:0044451, GO:0043234	nucleoplasm part, protein complex
6	GO:0005753	mitochondrial proton-transporting ATP synthase complex	6	4.56	GO:0005743, GO:0044455, GO:0045259	mitochondrial inner membrane, mitochondrial membrane part, proton-transporting ATP synthase complex
8	GO:0016460	myosin II complex	10	4.56	GO:0016459	myosin complex
9	GO:0042599	lamellar body	9	4.44	GO:0030141	secretory granule
9	GO:0000930	gamma-tubulin complex	6	4.42	GO:0043234, GO:0044450	protein complex, microtubule organizing center part
8	GO:0000123	histone acetyltransferase complex	9	4.36	GO:0044451, GO:0043234	nucleoplasm part, protein complex
3	GO:0044423	virion part	10	4.32	GO:0005575, GO:0019012	cellular_component, virion
3	GO:0032994	protein-lipid complex	8	4.32	GO:0032991	macromolecular complex
5	GO:0005937	mating projection	7	4.2	GO:0042995	cell projection
7	GO:0043601	nuclear replisome	7	4.2	GO:0044454, GO:0030894, GO:0043596	nuclear chromosome part, replisome, nuclear replication fork
8	GO:0030663	COPI-coated vesicle membrane	7	4.2	GO:0030662, GO:0030660, GO:0030137	coated vesicle membrane, Golgi-associated vesicle membrane, COPI-coated vesicle
4	GO:0036338	viral membrane	7	4.2	GO:0044423	virion part
4	GO:0032155	cell division site part	7	3.96	GO:0032153, GO:0044464	cell division site, cell part
6	GO:0030894	replisome	9	3.72	GO:0032993, GO:0005657, GO:0044427	protein-DNA complex, replication fork, chromosomal part
9	GO:0043189	H4/H2A histone acetyltransferase complex	6	3.6	GO:0000123	histone acetyltransferase complex
9	GO:0042827	platelet dense granule	6	3.6	GO:0030141	secretory granule
8	GO:0032982	myosin filament	6	3.6	GO:0016459	myosin complex
7	GO:0044352	pinosome	6	3.6	GO:0005768	endosome
6	GO:0031231	intrinsic to peroxisomal membrane	6	3.6	GO:0005778, GO:0044439, GO:0031300	peroxisomal membrane, peroxisomal part, intrinsic to organelle membrane
4	GO:0034518	RNA cap binding complex	6	3.6	GO:0043234	protein complex
6	GO:0044452	nucleolar part	6	3.12	GO:0044428, GO:0005730	nuclear part, nucleolus
7	GO:0045240	dihydrolipoyl dehydrogenase complex	6	3.12	GO:0045239	tricarboxylic acid cycle enzyme complex
8	GO:0030137	COPI-coated vesicle	7	2.52	GO:0005798, GO:0030135	Golgi-associated vesicle, coated vesicle
4	GO:0032153	cell division site	7	2.38	GO:0044464	cell part
