# Supplementary material for: De novo assembly and characterization of the transcriptome of the toxic dinoflagellate Karenia brevis
Source: BMC Genomics. 2014 Oct 11;15(1):888. doi: 10.1186/1471-2164-15-888 (PMC4203930; doi:10.1186/1471-2164-15-888)
Supplement: Supplementary file 7 — Additional file 7: SP3 transcriptome molecular function GO annotation. This document contains a full list of the Blast2GO GO molecular function terms assigned to SP3 transcripts. Data is arranged as described in Additional file 1. (TXT 154 KB) [file 12864_2014_6563_MOESM7_ESM.txt]

LevelGO	Term(Acc)	Term(Name)	#Seq	Score	Parents(Acc)	Parents(Name)
1	GO:0003674	molecular_function	20526	6459.95
2	GO:0005488	binding	13023	5063.84	GO:0003674	molecular_function
2	GO:0003824	catalytic activity	14813	4340.37	GO:0003674	molecular_function
5	GO:0046872	metal ion binding	5651	3602.07	GO:0043169	cation binding
8	GO:0005524	ATP binding	3597	3597	GO:0035639, GO:0032559, GO:0032550	purine ribonucleoside triphosphate binding, adenyl ribonucleotide binding, purine ribonucleoside binding
3	GO:0043167	ion binding	9455	2965.95	GO:0005488	binding
3	GO:0097159	organic cyclic compound binding	7714	2785.8	GO:0005488	binding
3	GO:1901363	heterocyclic compound binding	7704	2775.93	GO:0005488	binding
6	GO:0032550	purine ribonucleoside binding	4131	2629	GO:0032549, GO:0001883	ribonucleoside binding, purine nucleoside binding
5	GO:0035639	purine ribonucleoside triphosphate binding	3974	2457.4	GO:1901265, GO:0043168	nucleoside phosphate binding, anion binding
4	GO:0043168	anion binding	5193	2370.16	GO:0043167	ion binding
7	GO:0032559	adenyl ribonucleotide binding	3827	2365	GO:0030554, GO:0032555	adenyl nucleotide binding, purine ribonucleotide binding
4	GO:1901265	nucleoside phosphate binding	5763	2200.97	GO:1901363, GO:0097159	heterocyclic compound binding, organic cyclic compound binding
4	GO:0043169	cation binding	5677	2194.24	GO:0043167	ion binding
3	GO:0016787	hydrolase activity	6214	2027.71	GO:0003824	catalytic activity
3	GO:0005515	protein binding	2579	1960.7	GO:0005488	binding
4	GO:0000166	nucleotide binding	5762	1954.25	GO:0036094, GO:1901265	small molecule binding, nucleoside phosphate binding
3	GO:0016740	transferase activity	5972	1940.08	GO:0003824	catalytic activity
4	GO:0003676	nucleic acid binding	2787	1919.58	GO:1901363, GO:0097159	heterocyclic compound binding, organic cyclic compound binding
6	GO:0005509	calcium ion binding	1826	1826	GO:0046872	metal ion binding
7	GO:0008270	zinc ion binding	1717	1717	GO:0046914	transition metal ion binding
6	GO:0032555	purine ribonucleotide binding	4205	1635.88	GO:0017076, GO:0032553	purine nucleotide binding, ribonucleotide binding
5	GO:0032549	ribonucleoside binding	4138	1584.4	GO:0001882	nucleoside binding
5	GO:0001883	purine nucleoside binding	4136	1582.4	GO:0001882	nucleoside binding
3	GO:0016491	oxidoreductase activity	2813	1518.62	GO:0003824	catalytic activity
6	GO:0030554	adenyl nucleotide binding	3895	1484.36	GO:0017076	purine nucleotide binding
6	GO:0004672	protein kinase activity	2206	1410.2	GO:0016301, GO:0016773	kinase activity, phosphotransferase activity, alcohol group as acceptor
6	GO:0046914	transition metal ion binding	2251	1408.32	GO:0046872	metal ion binding
5	GO:0016301	kinase activity	2844	1354.62	GO:0016772	transferase activity, transferring phosphorus-containing groups
3	GO:0036094	small molecule binding	6067	1318.59	GO:0005488	binding
7	GO:0004674	protein serine/threonine kinase activity	1642	1276.04	GO:0004672	protein kinase activity
6	GO:0005216	ion channel activity	1970	1079.21	GO:0022838, GO:0015075	substrate-specific channel activity, ion transmembrane transporter activity
4	GO:0016772	transferase activity, transferring phosphorus-containing groups	3256	1077.56	GO:0016740	transferase activity
5	GO:0032553	ribonucleotide binding	4263	1025.13	GO:0000166	nucleotide binding
5	GO:0017076	purine nucleotide binding	4274	1021.74	GO:0000166	nucleotide binding
5	GO:0016773	phosphotransferase activity, alcohol group as acceptor	2426	993.05	GO:0016772	transferase activity, transferring phosphorus-containing groups
4	GO:0001882	nucleoside binding	4145	955.64	GO:1901363, GO:0036094, GO:0097159	heterocyclic compound binding, small molecule binding, organic cyclic compound binding
7	GO:0017111	nucleoside-triphosphatase activity	1861	852.57	GO:0016462	pyrophosphatase activity
5	GO:0003723	RNA binding	1058	844.96	GO:0003676	nucleic acid binding
5	GO:0003677	DNA binding	859	763.93	GO:0003676	nucleic acid binding
5	GO:0015075	ion transmembrane transporter activity	2719	690.93	GO:0022891	substrate-specific transmembrane transporter activity
5	GO:0008168	methyltransferase activity	966	662.91	GO:0016741	transferase activity, transferring one-carbon groups
7	GO:0005261	cation channel activity	1252	657.97	GO:0008324, GO:0005216	cation transmembrane transporter activity, ion channel activity
5	GO:0022838	substrate-specific channel activity	1974	650.52	GO:0022891, GO:0015267	substrate-specific transmembrane transporter activity, channel activity
8	GO:0022843	voltage-gated cation channel activity	996	605.18	GO:0005261, GO:0005244	cation channel activity, voltage-gated ion channel activity
4	GO:0016788	hydrolase activity, acting on ester bonds	1682	599.42	GO:0016787	hydrolase activity
6	GO:0016462	pyrophosphatase activity	1920	555.23	GO:0016818	hydrolase activity, acting on acid anhydrides, in phosphorus-containing anhydrides
2	GO:0005215	transporter activity	3370	545.05	GO:0003674	molecular_function
9	GO:0005249	voltage-gated potassium channel activity	561	535.28	GO:0005267, GO:0022843	potassium channel activity, voltage-gated cation channel activity
4	GO:0008233	peptidase activity	1329	514.63	GO:0016787	hydrolase activity
4	GO:0022891	substrate-specific transmembrane transporter activity	2830	513.75	GO:0022892, GO:0022857	substrate-specific transporter activity, transmembrane transporter activity
5	GO:0070011	peptidase activity, acting on L-amino acid peptides	1117	504.38	GO:0008233	peptidase activity
3	GO:0022857	transmembrane transporter activity	3103	504.02	GO:0005215	transporter activity
8	GO:0046873	metal ion transmembrane transporter activity	1476	486.58	GO:0022890	inorganic cation transmembrane transporter activity
8	GO:0005244	voltage-gated ion channel activity	1135	475.07	GO:0022839, GO:0022832	ion gated channel activity, voltage-gated channel activity
8	GO:0005525	GTP binding	462	462	GO:0032561, GO:0035639, GO:0032550	guanyl ribonucleotide binding, purine ribonucleoside triphosphate binding, purine ribonucleoside binding
8	GO:0004683	calmodulin-dependent protein kinase activity	486	439.2	GO:0004674	protein serine/threonine kinase activity
8	GO:0016887	ATPase activity	984	433.16	GO:0017111	nucleoside-triphosphatase activity
5	GO:0016616	oxidoreductase activity, acting on the CH-OH group of donors, NAD or NADP as acceptor	423	421.22	GO:0016614	oxidoreductase activity, acting on CH-OH group of donors
4	GO:0016741	transferase activity, transferring one-carbon groups	983	407.35	GO:0016740	transferase activity
5	GO:0015267	channel activity	1974	406.35	GO:0022803	passive transmembrane transporter activity
6	GO:0004175	endopeptidase activity	673	402.08	GO:0070011	peptidase activity, acting on L-amino acid peptides
7	GO:0005506	iron ion binding	402	398.2	GO:0046914	transition metal ion binding
6	GO:0008324	cation transmembrane transporter activity	1871	398.12	GO:0015075	ion transmembrane transporter activity
8	GO:0005267	potassium channel activity	634	392.09	GO:0015079, GO:0005261	potassium ion transmembrane transporter activity, cation channel activity
4	GO:0008092	cytoskeletal protein binding	710	384.28	GO:0005515	protein binding
8	GO:0015077	monovalent inorganic cation transmembrane transporter activity	1277	383.81	GO:0022890	inorganic cation transmembrane transporter activity
4	GO:0016705	oxidoreductase activity, acting on paired donors, with incorporation or reduction of molecular oxygen	616	380.17	GO:0016491	oxidoreductase activity
3	GO:0022892	substrate-specific transporter activity	2922	375.81	GO:0005215	transporter activity
3	GO:0016853	isomerase activity	822	374.76	GO:0003824	catalytic activity
7	GO:0004721	phosphoprotein phosphatase activity	460	372.06	GO:0016791	phosphatase activity
9	GO:0003777	microtubule motor activity	370	360.4	GO:0003774	motor activity
7	GO:0022839	ion gated channel activity	1231	359.23	GO:0022836, GO:0005216	gated channel activity, ion channel activity
4	GO:0050662	coenzyme binding	526	356.64	GO:0048037	cofactor binding
3	GO:0048037	cofactor binding	736	354.16	GO:0005488	binding
5	GO:0016706	oxidoreductase activity, acting on paired donors, with incorporation or reduction of molecular oxygen, 2-oxoglutarate as one donor, and incorporation of one atom each of oxygen into both donors	400	352.98	GO:0016705, GO:0051213	oxidoreductase activity, acting on paired donors, with incorporation or reduction of molecular oxygen, dioxygenase activity
6	GO:0016791	phosphatase activity	645	352.03	GO:0042578	phosphoric ester hydrolase activity
7	GO:0022890	inorganic cation transmembrane transporter activity	1622	348.79	GO:0008324	cation transmembrane transporter activity
3	GO:0016829	lyase activity	711	344.89	GO:0003824	catalytic activity
4	GO:0051213	dioxygenase activity	511	338.53	GO:0016491	oxidoreductase activity
5	GO:0016818	hydrolase activity, acting on acid anhydrides, in phosphorus-containing anhydrides	1925	336.74	GO:0016817	hydrolase activity, acting on acid anhydrides
4	GO:0016757	transferase activity, transferring glycosyl groups	688	335.43	GO:0016740	transferase activity
9	GO:0042623	ATPase activity, coupled	747	328.27	GO:0016887	ATPase activity
7	GO:0032561	guanyl ribonucleotide binding	511	314.8	GO:0032555, GO:0019001	purine ribonucleotide binding, guanyl nucleotide binding
4	GO:0016817	hydrolase activity, acting on acid anhydrides	1941	298.29	GO:0016787	hydrolase activity
4	GO:0016614	oxidoreductase activity, acting on CH-OH group of donors	479	294.92	GO:0016491	oxidoreductase activity
5	GO:0003779	actin binding	304	289.4	GO:0008092	cytoskeletal protein binding
7	GO:0004842	ubiquitin-protein ligase activity	289	287	GO:0019787	small conjugating protein ligase activity
4	GO:0016746	transferase activity, transferring acyl groups	564	285.31	GO:0016740	transferase activity
4	GO:0005543	phospholipid binding	332	285.24	GO:0008289, GO:0043168	lipid binding, anion binding
7	GO:0022832	voltage-gated channel activity	1135	285.04	GO:0022836	gated channel activity
5	GO:0016747	transferase activity, transferring acyl groups other than amino-acyl groups	424	284.72	GO:0016746	transferase activity, transferring acyl groups
3	GO:0030246	carbohydrate binding	444	282.36	GO:0005488	binding
3	GO:0016874	ligase activity	829	280.54	GO:0003824	catalytic activity
8	GO:0003774	motor activity	438	276.48	GO:0017111	nucleoside-triphosphatase activity
4	GO:0042802	identical protein binding	346	274	GO:0005515	protein binding
3	GO:0004871	signal transducer activity	496	271.32	GO:0060089	molecular transducer activity
5	GO:0004553	hydrolase activity, hydrolyzing O-glycosyl compounds	424	270.64	GO:0016798	hydrolase activity, acting on glycosyl bonds
5	GO:0042578	phosphoric ester hydrolase activity	811	265.74	GO:0016788	hydrolase activity, acting on ester bonds
10	GO:0008026	ATP-dependent helicase activity	294	262.32	GO:0042623, GO:0070035	ATPase activity, coupled, purine NTP-dependent helicase activity
8	GO:0005262	calcium channel activity	355	261.74	GO:0015085, GO:0005261	calcium ion transmembrane transporter activity, cation channel activity
4	GO:0016798	hydrolase activity, acting on glycosyl bonds	543	259.08	GO:0016787	hydrolase activity
5	GO:0042626	ATPase activity, coupled to transmembrane movement of substances	361	259.05	GO:0016820, GO:0043492, GO:0015405	hydrolase activity, acting on acid anhydrides, catalyzing transmembrane movement of substances, ATPase activity, coupled to movement of substances, P-P-bond-hydrolysis-driven transmembrane transporter activity
9	GO:0015079	potassium ion transmembrane transporter activity	688	257.57	GO:0046873, GO:0015077	metal ion transmembrane transporter activity, monovalent inorganic cation transmembrane transporter activity
8	GO:0005272	sodium channel activity	356	255.92	GO:0015081, GO:0005261	sodium ion transmembrane transporter activity, cation channel activity
5	GO:0003755	peptidyl-prolyl cis-trans isomerase activity	252	252	GO:0016859	cis-trans isomerase activity
9	GO:0015081	sodium ion transmembrane transporter activity	507	247.86	GO:0046873, GO:0015077	metal ion transmembrane transporter activity, monovalent inorganic cation transmembrane transporter activity
2	GO:0009055	electron carrier activity	246	244.6	GO:0003674	molecular_function
5	GO:0052689	carboxylic ester hydrolase activity	249	244.43	GO:0016788	hydrolase activity, acting on ester bonds
4	GO:0022803	passive transmembrane transporter activity	1974	243.81	GO:0022857	transmembrane transporter activity
6	GO:0000287	magnesium ion binding	236	236	GO:0046872	metal ion binding
9	GO:0005248	voltage-gated sodium channel activity	240	233.2	GO:0005272, GO:0022843	sodium channel activity, voltage-gated cation channel activity
6	GO:0004252	serine-type endopeptidase activity	233	233	GO:0008236, GO:0004175	serine-type peptidase activity, endopeptidase activity
5	GO:0008236	serine-type peptidase activity	325	232.52	GO:0017171, GO:0070011	serine hydrolase activity, peptidase activity, acting on L-amino acid peptides
8	GO:0004386	helicase activity	432	231.74	GO:0017111	nucleoside-triphosphatase activity
2	GO:0005198	structural molecule activity	346	229.35	GO:0003674	molecular_function
6	GO:0008017	microtubule binding	232	228	GO:0015631	tubulin binding
8	GO:0043531	ADP binding	226	226	GO:0032559, GO:0043168, GO:0032550	adenyl ribonucleotide binding, anion binding, purine ribonucleoside binding
9	GO:0015085	calcium ion transmembrane transporter activity	481	220.16	GO:0046873, GO:0072509	metal ion transmembrane transporter activity, divalent inorganic cation transmembrane transporter activity
6	GO:0008234	cysteine-type peptidase activity	317	217.64	GO:0070011	peptidase activity, acting on L-amino acid peptides
6	GO:0022836	gated channel activity	1231	215.54	GO:0015267	channel activity
8	GO:0004722	protein serine/threonine phosphatase activity	212	207.36	GO:0004721	phosphoprotein phosphatase activity
3	GO:0008289	lipid binding	387	204.69	GO:0005488	binding
3	GO:0003735	structural constituent of ribosome	201	201	GO:0005198	structural molecule activity
5	GO:0020037	heme binding	194	194	GO:0046906	tetrapyrrole binding
5	GO:0031418	L-ascorbic acid binding	189	189	GO:0048029, GO:0031406, GO:0019842	monosaccharide binding, carboxylic acid binding, vitamin binding
6	GO:0019001	guanyl nucleotide binding	511	188.88	GO:0017076	purine nucleotide binding
5	GO:0031406	carboxylic acid binding	384	187.52	GO:0043168	anion binding
4	GO:0019899	enzyme binding	345	185.45	GO:0005515	protein binding
4	GO:0019842	vitamin binding	309	185.4	GO:0036094	small molecule binding
4	GO:0046983	protein dimerization activity	259	183.2	GO:0005515	protein binding
5	GO:0004518	nuclease activity	366	182.15	GO:0016788	hydrolase activity, acting on ester bonds
5	GO:0050660	flavin adenine dinucleotide binding	186	180.4	GO:0000166, GO:0050662, GO:0043168	nucleotide binding, coenzyme binding, anion binding
10	GO:0043492	ATPase activity, coupled to movement of substances	366	180.23	GO:0042623	ATPase activity, coupled
5	GO:0042803	protein homodimerization activity	180	180	GO:0046983, GO:0042802	protein dimerization activity, identical protein binding
6	GO:0019787	small conjugating protein ligase activity	296	178.2	GO:0016881	acid-amino acid ligase activity
6	GO:0008757	S-adenosylmethionine-dependent methyltransferase activity	408	177.8	GO:0008168	methyltransferase activity
4	GO:0005516	calmodulin binding	176	176	GO:0005515	protein binding
5	GO:0016702	oxidoreductase activity, acting on single donors with incorporation of molecular oxygen, incorporation of two atoms of oxygen	179	174.24	GO:0016701, GO:0051213	oxidoreductase activity, acting on single donors with incorporation of molecular oxygen, dioxygenase activity
6	GO:0003950	NAD+ ADP-ribosyltransferase activity	174	174	GO:0016763	transferase activity, transferring pentosyl groups
9	GO:0005245	voltage-gated calcium channel activity	197	173.16	GO:0005262, GO:0022843	calcium channel activity, voltage-gated cation channel activity
5	GO:0016881	acid-amino acid ligase activity	380	172.16	GO:0016879	ligase activity, forming carbon-nitrogen bonds
5	GO:0015631	tubulin binding	263	171.8	GO:0008092	cytoskeletal protein binding
6	GO:0015405	P-P-bond-hydrolysis-driven transmembrane transporter activity	378	168.99	GO:0015399	primary active transmembrane transporter activity
4	GO:0030170	pyridoxal phosphate binding	167	167	GO:0048037, GO:0043168	cofactor binding, anion binding
8	GO:0003924	GTPase activity	166	166	GO:0017111	nucleoside-triphosphatase activity
4	GO:0016820	hydrolase activity, acting on acid anhydrides, catalyzing transmembrane movement of substances	369	163.43	GO:0016817, GO:0022857	hydrolase activity, acting on acid anhydrides, transmembrane transporter activity
2	GO:0060089	molecular transducer activity	496	162.79	GO:0003674	molecular_function
7	GO:0004713	protein tyrosine kinase activity	183	162.56	GO:0004672	protein kinase activity
4	GO:0016879	ligase activity, forming carbon-nitrogen bonds	476	159.82	GO:0016874	ligase activity
8	GO:0072509	divalent inorganic cation transmembrane transporter activity	522	157.7	GO:0022890	inorganic cation transmembrane transporter activity
9	GO:0070035	purine NTP-dependent helicase activity	294	157.39	GO:0004386	helicase activity
5	GO:0008603	cAMP-dependent protein kinase regulator activity	157	157	GO:0019887	protein kinase regulator activity
6	GO:0015035	protein disulfide oxidoreductase activity	155	155	GO:0015036	disulfide oxidoreductase activity
5	GO:0016763	transferase activity, transferring pentosyl groups	239	153.36	GO:0016757	transferase activity, transferring glycosyl groups
4	GO:0016859	cis-trans isomerase activity	255	153	GO:0016853	isomerase activity
5	GO:0016779	nucleotidyltransferase activity	294	151.34	GO:0016772	transferase activity, transferring phosphorus-containing groups
4	GO:0016849	phosphorus-oxygen lyase activity	176	149.4	GO:0016829	lyase activity
6	GO:0008237	metallopeptidase activity	219	145.08	GO:0070011	peptidase activity, acting on L-amino acid peptides
5	GO:0016758	transferase activity, transferring hexosyl groups	299	144.47	GO:0016757	transferase activity, transferring glycosyl groups
7	GO:0004197	cysteine-type endopeptidase activity	162	141.6	GO:0008234, GO:0004175	cysteine-type peptidase activity, endopeptidase activity
4	GO:0017171	serine hydrolase activity	326	140.51	GO:0016787	hydrolase activity
4	GO:0051082	unfolded protein binding	139	139	GO:0005515	protein binding
6	GO:0008238	exopeptidase activity	227	137.88	GO:0070011	peptidase activity, acting on L-amino acid peptides
4	GO:0004497	monooxygenase activity	177	137.8	GO:0016491	oxidoreductase activity
4	GO:0016627	oxidoreductase activity, acting on the CH-CH group of donors	282	135.74	GO:0016491	oxidoreductase activity
4	GO:0016667	oxidoreductase activity, acting on a sulfur group of donors	286	135.57	GO:0016491	oxidoreductase activity
8	GO:0004725	protein tyrosine phosphatase activity	136	134.8	GO:0004721	phosphoprotein phosphatase activity
3	GO:0003700	sequence-specific DNA binding transcription factor activity	138	133.95	GO:0001071	nucleic acid binding transcription factor activity
4	GO:0022804	active transmembrane transporter activity	756	133.1	GO:0022857	transmembrane transporter activity
6	GO:0032440	2-alkenal reductase [NAD(P)] activity	132	132	GO:0016628	oxidoreductase activity, acting on the CH-CH group of donors, NAD or NADP as acceptor
4	GO:0046906	tetrapyrrole binding	212	129.2	GO:1901363, GO:0097159	heterocyclic compound binding, organic cyclic compound binding
8	GO:0018024	histone-lysine N-methyltransferase activity	129	128	GO:0016279, GO:0042054	protein-lysine N-methyltransferase activity, histone methyltransferase activity
7	GO:0004190	aspartic-type endopeptidase activity	128	127.2	GO:0070001, GO:0004175	aspartic-type peptidase activity, endopeptidase activity
4	GO:0051536	iron-sulfur cluster binding	171	121.8	GO:0051540	metal cluster binding
6	GO:0043565	sequence-specific DNA binding	137	121.7	GO:0003677	DNA binding
6	GO:0004519	endonuclease activity	179	120.42	GO:0004518	nuclease activity
4	GO:0048029	monosaccharide binding	195	118	GO:0030246	carbohydrate binding
5	GO:0016628	oxidoreductase activity, acting on the CH-CH group of donors, NAD or NADP as acceptor	189	116.16	GO:0016627	oxidoreductase activity, acting on the CH-CH group of donors
5	GO:0008483	transaminase activity	123	115.92	GO:0016769	transferase activity, transferring nitrogenous groups
5	GO:0051287	NAD binding	135	113.4	GO:0000166, GO:0050662	nucleotide binding, coenzyme binding
4	GO:0019887	protein kinase regulator activity	185	112.98	GO:0019207	kinase regulator activity
4	GO:0016701	oxidoreductase activity, acting on single donors with incorporation of molecular oxygen	186	112.1	GO:0016491	oxidoreductase activity
5	GO:0015291	secondary active transmembrane transporter activity	386	109.11	GO:0022804	active transmembrane transporter activity
4	GO:0016810	hydrolase activity, acting on carbon-nitrogen (but not peptide) bonds	221	109.02	GO:0016787	hydrolase activity
9	GO:0015078	hydrogen ion transmembrane transporter activity	184	108.89	GO:0015077	monovalent inorganic cation transmembrane transporter activity
4	GO:0031072	heat shock protein binding	117	108.6	GO:0005515	protein binding
7	GO:0004222	metalloendopeptidase activity	108	108	GO:0008237, GO:0004175	metallopeptidase activity, endopeptidase activity
6	GO:0008276	protein methyltransferase activity	216	107.9	GO:0008168	methyltransferase activity
3	GO:0038023	signaling receptor activity	225	107.02	GO:0004871, GO:0004872	signal transducer activity, receptor activity
6	GO:0015297	antiporter activity	242	105.81	GO:0015291	secondary active transmembrane transporter activity
7	GO:0019829	cation-transporting ATPase activity	130	105.56	GO:0008324, GO:0042625	cation transmembrane transporter activity, ATPase activity, coupled to transmembrane movement of ions
6	GO:0004221	ubiquitin thiolesterase activity	104	104	GO:0016790	thiolester hydrolase activity
6	GO:0019901	protein kinase binding	113	103.8	GO:0019900	kinase binding
2	GO:0004872	receptor activity	269	102.36	GO:0003674	molecular_function
6	GO:0008135	translation factor activity, nucleic acid binding	171	101.45	GO:0003723	RNA binding
5	GO:0015399	primary active transmembrane transporter activity	378	101.39	GO:0022804	active transmembrane transporter activity
2	GO:0030234	enzyme regulator activity	455	100.61	GO:0003674	molecular_function
4	GO:0016651	oxidoreductase activity, acting on NAD(P)H	253	98.18	GO:0016491	oxidoreductase activity
6	GO:0016597	amino acid binding	174	97.92	GO:0031406	carboxylic acid binding
5	GO:0016836	hydro-lyase activity	149	97.8	GO:0016835	carbon-oxygen lyase activity
5	GO:0015036	disulfide oxidoreductase activity	159	96.76	GO:0016667	oxidoreductase activity, acting on a sulfur group of donors
6	GO:0003729	mRNA binding	114	96.6	GO:0003723	RNA binding
4	GO:0031177	phosphopantetheine binding	96	96	GO:0019842, GO:0033218, GO:0072341	vitamin binding, amide binding, modified amino acid binding
5	GO:0016298	lipase activity	180	94.47	GO:0016788	hydrolase activity, acting on ester bonds
7	GO:0016279	protein-lysine N-methyltransferase activity	146	93.8	GO:0008276, GO:0016278	protein methyltransferase activity, lysine N-methyltransferase activity
8	GO:0008138	protein tyrosine/serine/threonine phosphatase activity	109	93.6	GO:0004721	phosphoprotein phosphatase activity
6	GO:0004527	exonuclease activity	154	93.46	GO:0004518	nuclease activity
5	GO:0016790	thiolester hydrolase activity	152	92.63	GO:0016788	hydrolase activity, acting on ester bonds
9	GO:0016905	myosin heavy chain kinase activity	92	92	GO:0004683	calmodulin-dependent protein kinase activity
3	GO:0033218	amide binding	177	91.66	GO:0005488	binding
7	GO:0003743	translation initiation factor activity	91	91	GO:0008135	translation factor activity, nucleic acid binding
7	GO:0042054	histone methyltransferase activity	152	89.64	GO:0008276	protein methyltransferase activity
4	GO:0019904	protein domain specific binding	113	89.16	GO:0005515	protein binding
4	GO:0000155	phosphorelay sensor kinase activity	89	89	GO:0004673, GO:0038023	protein histidine kinase activity, signaling receptor activity
7	GO:0008080	N-acetyltransferase activity	114	87.02	GO:0016410, GO:0016407	N-acyltransferase activity, acetyltransferase activity
6	GO:0008170	N-methyltransferase activity	232	86.47	GO:0008168	methyltransferase activity
7	GO:0005351	sugar:hydrogen symporter activity	86	86.2	GO:0005402, GO:0015295	cation:sugar symporter activity, solute:hydrogen symporter activity
4	GO:0005102	receptor binding	138	85	GO:0005515	protein binding
6	GO:0004673	protein histidine kinase activity	120	84.4	GO:0004672, GO:0016775	protein kinase activity, phosphotransferase activity, nitrogenous group as acceptor
6	GO:0008081	phosphoric diester hydrolase activity	164	84.08	GO:0042578	phosphoric ester hydrolase activity
4	GO:0016835	carbon-oxygen lyase activity	194	83.26	GO:0016829	lyase activity
5	GO:0009982	pseudouridine synthase activity	83	83	GO:0016866	intramolecular transferase activity
2	GO:0001071	nucleic acid binding transcription factor activity	138	80.37	GO:0003674	molecular_function
6	GO:0004312	fatty acid synthase activity	108	79.04	GO:0016747	transferase activity, transferring acyl groups other than amino-acyl groups
9	GO:0004692	cGMP-dependent protein kinase activity	79	79	GO:0004690	cyclic nucleotide-dependent protein kinase activity
6	GO:0004812	aminoacyl-tRNA ligase activity	107	78.8	GO:0016876	ligase activity, forming aminoacyl-tRNA and related compounds
5	GO:0030551	cyclic nucleotide binding	122	78.8	GO:0000166	nucleotide binding
6	GO:0016407	acetyltransferase activity	163	78.77	GO:0016747	transferase activity, transferring acyl groups other than amino-acyl groups
5	GO:0016811	hydrolase activity, acting on carbon-nitrogen (but not peptide) bonds, in linear amides	106	78.4	GO:0016810	hydrolase activity, acting on carbon-nitrogen (but not peptide) bonds
6	GO:0042625	ATPase activity, coupled to transmembrane movement of ions	145	78.14	GO:0015075, GO:0042626	ion transmembrane transporter activity, ATPase activity, coupled to transmembrane movement of substances
7	GO:0005507	copper ion binding	78	78	GO:0046914	transition metal ion binding
6	GO:0008509	anion transmembrane transporter activity	271	77.77	GO:0015075	ion transmembrane transporter activity
6	GO:0070001	aspartic-type peptidase activity	129	77.32	GO:0070011	peptidase activity, acting on L-amino acid peptides
5	GO:0016620	oxidoreductase activity, acting on the aldehyde or oxo group of donors, NAD or NADP as acceptor	104	76.32	GO:0016903	oxidoreductase activity, acting on the aldehyde or oxo group of donors
6	GO:0004620	phospholipase activity	103	76.12	GO:0016298	lipase activity
4	GO:0016866	intramolecular transferase activity	138	74.79	GO:0016853	isomerase activity
3	GO:0051540	metal cluster binding	171	73.08	GO:0005488	binding
7	GO:0004712	protein serine/threonine/tyrosine kinase activity	77	73	GO:0004672	protein kinase activity
7	GO:0004177	aminopeptidase activity	73	72.2	GO:0008238	exopeptidase activity
6	GO:0003756	protein disulfide isomerase activity	72	72	GO:0016864, GO:0016862	intramolecular oxidoreductase activity, transposing S-S bonds, intramolecular oxidoreductase activity, interconverting keto- and enol-groups
6	GO:0004806	triglyceride lipase activity	72	72	GO:0052689, GO:0016298	carboxylic ester hydrolase activity, lipase activity
5	GO:0005083	small GTPase regulator activity	139	71.1	GO:0030695	GTPase regulator activity
3	GO:0019207	kinase regulator activity	189	70.59	GO:0030234	enzyme regulator activity
5	GO:0008194	UDP-glycosyltransferase activity	160	70.22	GO:0016757	transferase activity, transferring glycosyl groups
9	GO:0015368	calcium:cation antiporter activity	101	70.2	GO:0015085, GO:0015491	calcium ion transmembrane transporter activity, cation:cation antiporter activity
8	GO:0015491	cation:cation antiporter activity	146	70.12	GO:0015298	solute:cation antiporter activity
6	GO:0031625	ubiquitin protein ligase binding	70	70	GO:0044389	small conjugating protein ligase binding
4	GO:0044325	ion channel binding	70	70	GO:0005515	protein binding
4	GO:0015144	carbohydrate transmembrane transporter activity	130	69.94	GO:1901476, GO:0022891	carbohydrate transporter activity, substrate-specific transmembrane transporter activity
4	GO:0016769	transferase activity, transferring nitrogenous groups	124	69.91	GO:0016740	transferase activity
4	GO:0016830	carbon-carbon lyase activity	156	69.77	GO:0016829	lyase activity
5	GO:0019900	kinase binding	120	69.28	GO:0019899	enzyme binding
4	GO:0008134	transcription factor binding	86	69.14	GO:0005515	protein binding
5	GO:0016671	oxidoreductase activity, acting on a sulfur group of donors, disulfide as acceptor	72	69	GO:0016667	oxidoreductase activity, acting on a sulfur group of donors
5	GO:0035091	phosphatidylinositol binding	82	68.4	GO:0005543	phospholipid binding
7	GO:0072341	modified amino acid binding	113	68.2	GO:0016597	amino acid binding
7	GO:0030145	manganese ion binding	68	68	GO:0046914	transition metal ion binding
4	GO:0004016	adenylate cyclase activity	68	68	GO:0016849, GO:0009975	phosphorus-oxygen lyase activity, cyclase activity
10	GO:0005432	calcium:sodium antiporter activity	68	68	GO:0015368, GO:0015081	calcium:cation antiporter activity, sodium ion transmembrane transporter activity
6	GO:0003960	NADPH:quinone reductase activity	68	68	GO:0016655	oxidoreductase activity, acting on NAD(P)H, quinone or similar compound as acceptor
8	GO:0015299	solute:hydrogen antiporter activity	96	67.48	GO:0015298, GO:0015078	solute:cation antiporter activity, hydrogen ion transmembrane transporter activity
5	GO:0046982	protein heterodimerization activity	67	67	GO:0046983	protein dimerization activity
5	GO:0005528	FK506 binding	66	66	GO:0005527	macrolide binding
6	GO:0010181	FMN binding	66	66	GO:0050662, GO:0043168, GO:0032553	coenzyme binding, anion binding, ribonucleotide binding
7	GO:0003746	translation elongation factor activity	66	66	GO:0008135	translation factor activity, nucleic acid binding
5	GO:0008146	sulfotransferase activity	87	65.6	GO:0016782	transferase activity, transferring sulfur-containing groups
6	GO:0030552	cAMP binding	65	65	GO:0032559, GO:0030551, GO:0043168	adenyl ribonucleotide binding, cyclic nucleotide binding, anion binding
5	GO:0050661	NADP binding	69	64.6	GO:0000166, GO:0050662	nucleotide binding, coenzyme binding
5	GO:0004702	receptor signaling protein serine/threonine kinase activity	107	64.2	GO:0004674, GO:0005057	protein serine/threonine kinase activity, receptor signaling protein activity
4	GO:0016765	transferase activity, transferring alkyl or aryl (other than methyl) groups	105	64.14	GO:0016740	transferase activity
5	GO:0051537	2 iron, 2 sulfur cluster binding	64	64	GO:0051536	iron-sulfur cluster binding
8	GO:0004690	cyclic nucleotide-dependent protein kinase activity	103	64	GO:0004674	protein serine/threonine kinase activity
8	GO:0004114	3',5'-cyclic-nucleotide phosphodiesterase activity	71	63.44	GO:0004112	cyclic-nucleotide phosphodiesterase activity
3	GO:0009975	cyclase activity	98	63.32	GO:0003824	catalytic activity
4	GO:0000156	phosphorelay response regulator activity	63	63	GO:0004871	signal transducer activity
6	GO:0016174	NAD(P)H oxidase activity	63	63	GO:0050664	oxidoreductase activity, acting on NAD(P)H, oxygen as acceptor
3	GO:0008047	enzyme activator activity	165	62.87	GO:0030234	enzyme regulator activity
6	GO:0016408	C-acyltransferase activity	65	62.56	GO:0016747	transferase activity, transferring acyl groups other than amino-acyl groups
7	GO:0015298	solute:cation antiporter activity	180	62.47	GO:0008324, GO:0015297	cation transmembrane transporter activity, antiporter activity
6	GO:0047879	erythronolide synthase activity	62	62	GO:0016747	transferase activity, transferring acyl groups other than amino-acyl groups
3	GO:0003682	chromatin binding	64	62	GO:0005488	binding
6	GO:0003684	damaged DNA binding	62	61.36	GO:0003677	DNA binding
2	GO:0016209	antioxidant activity	103	61.08	GO:0003674	molecular_function
3	GO:0004601	peroxidase activity	70	60.8	GO:0016209, GO:0016684	antioxidant activity, oxidoreductase activity, acting on peroxide as acceptor
6	GO:0004467	long-chain fatty acid-CoA ligase activity	60	60	GO:0015645	fatty acid ligase activity
7	GO:0015103	inorganic anion transmembrane transporter activity	141	59.92	GO:0008509	anion transmembrane transporter activity
8	GO:0015276	ligand-gated ion channel activity	129	59.21	GO:0022839, GO:0022834	ion gated channel activity, ligand-gated channel activity
6	GO:0004709	MAP kinase kinase kinase activity	59	59	GO:0004702	receptor signaling protein serine/threonine kinase activity
4	GO:0005096	GTPase activator activity	110	58.82	GO:0030695, GO:0008047	GTPase regulator activity, enzyme activator activity
6	GO:0050580	2,5-didehydrogluconate reductase activity	58	58	GO:0016616	oxidoreductase activity, acting on the CH-OH group of donors, NAD or NADP as acceptor
4	GO:0030695	GTPase regulator activity	161	57.06	GO:0060589	nucleoside-triphosphatase regulator activity
10	GO:0008094	DNA-dependent ATPase activity	90	56.96	GO:0042623	ATPase activity, coupled
7	GO:0004180	carboxypeptidase activity	80	56.8	GO:0008238	exopeptidase activity
3	GO:0008144	drug binding	104	56.76	GO:0005488	binding
4	GO:0016903	oxidoreductase activity, acting on the aldehyde or oxo group of donors	116	56.27	GO:0016491	oxidoreductase activity
7	GO:0016278	lysine N-methyltransferase activity	146	56.28	GO:0008757, GO:0008170	S-adenosylmethionine-dependent methyltransferase activity, N-methyltransferase activity
6	GO:0004022	alcohol dehydrogenase (NAD) activity	57	56.2	GO:0016616	oxidoreductase activity, acting on the CH-OH group of donors, NAD or NADP as acceptor
7	GO:0004314	[acyl-carrier-protein] S-malonyltransferase activity	56	56	GO:0016419, GO:0004312	S-malonyltransferase activity, fatty acid synthase activity
6	GO:0008173	RNA methyltransferase activity	131	55.97	GO:0008168	methyltransferase activity
6	GO:0016410	N-acyltransferase activity	119	55.81	GO:0016747	transferase activity, transferring acyl groups other than amino-acyl groups
4	GO:0015238	drug transmembrane transporter activity	69	54.6	GO:0022857, GO:0090484	transmembrane transporter activity, drug transporter activity
6	GO:0070403	NAD+ binding	54	54	GO:0051287, GO:0043168	NAD binding, anion binding
6	GO:0019843	rRNA binding	56	54	GO:0003723	RNA binding
3	GO:0005200	structural constituent of cytoskeleton	54	54	GO:0005198	structural molecule activity
6	GO:0005097	Rab GTPase activator activity	54	54	GO:0005099	Ras GTPase activator activity
12	GO:0005251	delayed rectifier potassium channel activity	54	54	GO:0005249	voltage-gated potassium channel activity
4	GO:0042277	peptide binding	78	53.76	GO:0033218	amide binding
5	GO:0016655	oxidoreductase activity, acting on NAD(P)H, quinone or similar compound as acceptor	96	53.68	GO:0016651	oxidoreductase activity, acting on NAD(P)H
4	GO:0016782	transferase activity, transferring sulfur-containing groups	124	53.64	GO:0016740	transferase activity
6	GO:0019205	nucleobase-containing compound kinase activity	94	53.18	GO:0016301	kinase activity
4	GO:0004888	transmembrane signaling receptor activity	120	53.03	GO:0038023	signaling receptor activity
5	GO:0051539	4 iron, 4 sulfur cluster binding	53	53	GO:0051536	iron-sulfur cluster binding
4	GO:0005319	lipid transporter activity	82	52.66	GO:0022892	substrate-specific transporter activity
5	GO:0016775	phosphotransferase activity, nitrogenous group as acceptor	123	52.44	GO:0016772	transferase activity, transferring phosphorus-containing groups
8	GO:0015295	solute:hydrogen symporter activity	86	52.32	GO:0015294	solute:cation symporter activity
6	GO:0005402	cation:sugar symporter activity	87	52.32	GO:0051119, GO:0015294	sugar transmembrane transporter activity, solute:cation symporter activity
7	GO:0008408	3'-5' exonuclease activity	64	52.08	GO:0004527	exonuclease activity
7	GO:0003988	acetyl-CoA C-acyltransferase activity	56	52	GO:0016408	C-acyltransferase activity
6	GO:0008171	O-methyltransferase activity	90	51.79	GO:0008168	methyltransferase activity
8	GO:0004198	calcium-dependent cysteine-type endopeptidase activity	51	51	GO:0004197	cysteine-type endopeptidase activity
5	GO:0016776	phosphotransferase activity, phosphate group as acceptor	75	50.84	GO:0016772	transferase activity, transferring phosphorus-containing groups
6	GO:0004043	L-aminoadipate-semialdehyde dehydrogenase activity	50	50	GO:0016620	oxidoreductase activity, acting on the aldehyde or oxo group of donors, NAD or NADP as acceptor
6	GO:0008113	peptide-methionine (S)-S-oxide reductase activity	49	49	GO:0016671	oxidoreductase activity, acting on a sulfur group of donors, disulfide as acceptor
5	GO:2001070	starch binding	49	49	GO:0030247	polysaccharide binding
5	GO:0051119	sugar transmembrane transporter activity	104	48.66	GO:0015144	carbohydrate transmembrane transporter activity
4	GO:0032403	protein complex binding	61	48.4	GO:0005515	protein binding
8	GO:0004402	histone acetyltransferase activity	48	48.28	GO:0008080	N-acetyltransferase activity
6	GO:0043566	structure-specific DNA binding	58	48.1	GO:0003677	DNA binding
6	GO:0030553	cGMP binding	48	48	GO:0032561, GO:0030551, GO:0043168	guanyl ribonucleotide binding, cyclic nucleotide binding, anion binding
5	GO:0016876	ligase activity, forming aminoacyl-tRNA and related compounds	108	47.88	GO:0016875	ligase activity, forming carbon-oxygen bonds
7	GO:0003899	DNA-directed RNA polymerase activity	49	47.8	GO:0034062	RNA polymerase activity
6	GO:0008374	O-acyltransferase activity	78	47.24	GO:0016747	transferase activity, transferring acyl groups other than amino-acyl groups
4	GO:0016860	intramolecular oxidoreductase activity	127	47.04	GO:0016853	isomerase activity
6	GO:0050253	retinyl-palmitate esterase activity	47	47	GO:0052689	carboxylic ester hydrolase activity
6	GO:0004091	carboxylesterase activity	46	46	GO:0052689	carboxylic ester hydrolase activity
6	GO:0004707	MAP kinase activity	46	46	GO:0004702	receptor signaling protein serine/threonine kinase activity
7	GO:0016274	protein-arginine N-methyltransferase activity	32	45.84	GO:0008276, GO:0016273	protein methyltransferase activity, arginine N-methyltransferase activity
12	GO:0008331	high voltage-gated calcium channel activity	45	45	GO:0005245	voltage-gated calcium channel activity
7	GO:0003887	DNA-directed DNA polymerase activity	45	45	GO:0034061	DNA polymerase activity
7	GO:0004321	fatty-acyl-CoA synthase activity	45	45	GO:0016408	C-acyltransferase activity
9	GO:0005451	monovalent cation:hydrogen antiporter activity	56	45	GO:0015491, GO:0015299	cation:cation antiporter activity, solute:hydrogen antiporter activity
3	GO:0060589	nucleoside-triphosphatase regulator activity	190	44.67	GO:0030234	enzyme regulator activity
7	GO:0008514	organic anion transmembrane transporter activity	124	44.1	GO:0008509	anion transmembrane transporter activity
6	GO:0000049	tRNA binding	44	44	GO:0003723	RNA binding
7	GO:0004112	cyclic-nucleotide phosphodiesterase activity	80	43.86	GO:0008081	phosphoric diester hydrolase activity
5	GO:0016862	intramolecular oxidoreductase activity, interconverting keto- and enol-groups	73	43.8	GO:0016860	intramolecular oxidoreductase activity
5	GO:0016864	intramolecular oxidoreductase activity, transposing S-S bonds	72	43.2	GO:0016860	intramolecular oxidoreductase activity
6	GO:0003939	L-iditol 2-dehydrogenase activity	43	43	GO:0016616	oxidoreductase activity, acting on the CH-OH group of donors, NAD or NADP as acceptor
6	GO:0050637	lovastatin nonaketide synthase activity	43	43	GO:0016747	transferase activity, transferring acyl groups other than amino-acyl groups
4	GO:0030247	polysaccharide binding	63	42.6	GO:0001871, GO:0030246	pattern binding, carbohydrate binding
9	GO:0003678	DNA helicase activity	58	42.04	GO:0004386	helicase activity
6	GO:1901981	phosphatidylinositol phosphate binding	38	42	GO:0035091	phosphatidylinositol binding
5	GO:0044389	small conjugating protein ligase binding	70	42	GO:0019899	enzyme binding
6	GO:0046526	D-xylulose reductase activity	42	42	GO:0031320, GO:0016616	hexitol dehydrogenase activity, oxidoreductase activity, acting on the CH-OH group of donors, NAD or NADP as acceptor
6	GO:0018454	acetoacetyl-CoA reductase activity	42	42	GO:0016616	oxidoreductase activity, acting on the CH-OH group of donors, NAD or NADP as acceptor
6	GO:0004316	3-oxoacyl-[acyl-carrier-protein] reductase (NADPH) activity	42	42	GO:0016616, GO:0004312	oxidoreductase activity, acting on the CH-OH group of donors, NAD or NADP as acceptor, fatty acid synthase activity
3	GO:1901476	carbohydrate transporter activity	130	41.96	GO:0005215	transporter activity
9	GO:0005247	voltage-gated chloride channel activity	41	41	GO:0005254, GO:0008308	chloride channel activity, voltage-gated anion channel activity
4	GO:0051087	chaperone binding	41	41	GO:0005515	protein binding
8	GO:0005221	intracellular cyclic nucleotide activated cation channel activity	47	41	GO:0043855, GO:0005261, GO:0005217	cyclic nucleotide-gated ion channel activity, cation channel activity, intracellular ligand-gated ion channel activity
6	GO:0008476	protein-tyrosine sulfotransferase activity	41	41	GO:0008146	sulfotransferase activity
6	GO:0015926	glucosidase activity	77	41	GO:0004553	hydrolase activity, hydrolyzing O-glycosyl compounds
4	GO:0005527	macrolide binding	67	40.6	GO:1901363, GO:0008144, GO:0097159	heterocyclic compound binding, drug binding, organic cyclic compound binding
7	GO:0015662	ATPase activity, coupled to transmembrane movement of ions, phosphorylative mechanism	59	40.56	GO:0042625	ATPase activity, coupled to transmembrane movement of ions
5	GO:0015645	fatty acid ligase activity	63	40.2	GO:0016877	ligase activity, forming carbon-sulfur bonds
8	GO:0004843	ubiquitin-specific protease activity	40	40	GO:0019783	small conjugating protein-specific protease activity
4	GO:0005057	receptor signaling protein activity	108	39.52	GO:0004871	signal transducer activity
9	GO:0017017	MAP kinase tyrosine/serine/threonine phosphatase activity	39	39	GO:0033549, GO:0008138	MAP kinase phosphatase activity, protein tyrosine/serine/threonine phosphatase activity
4	GO:0008565	protein transporter activity	48	38.9	GO:0022892	substrate-specific transporter activity
7	GO:0008235	metalloexopeptidase activity	54	38.8	GO:0008238, GO:0008237	exopeptidase activity, metallopeptidase activity
5	GO:0050664	oxidoreductase activity, acting on NAD(P)H, oxygen as acceptor	64	38.8	GO:0016651	oxidoreductase activity, acting on NAD(P)H
5	GO:0016884	carbon-nitrogen ligase activity, with glutamine as amido-N-donor	46	38.6	GO:0016879	ligase activity, forming carbon-nitrogen bonds
6	GO:0033743	peptide-methionine (R)-S-oxide reductase activity	38	38	GO:0016671	oxidoreductase activity, acting on a sulfur group of donors, disulfide as acceptor
6	GO:0051015	actin filament binding	38	38	GO:0003779	actin binding
7	GO:0015294	solute:cation symporter activity	104	37.75	GO:0008324, GO:0015293	cation transmembrane transporter activity, symporter activity
6	GO:0034061	DNA polymerase activity	63	37.56	GO:0016779	nucleotidyltransferase activity
8	GO:0015269	calcium-activated potassium channel activity	40	37.2	GO:0005267, GO:0005227, GO:0022839	potassium channel activity, calcium activated cation channel activity, ion gated channel activity
6	GO:0035251	UDP-glucosyltransferase activity	59	37.16	GO:0046527, GO:0008194	glucosyltransferase activity, UDP-glycosyltransferase activity
8	GO:0004181	metallocarboxypeptidase activity	37	37	GO:0004180, GO:0008235	carboxypeptidase activity, metalloexopeptidase activity
4	GO:0097110	scaffold protein binding	37	37	GO:0005515	protein binding
5	GO:0004364	glutathione transferase activity	37	37	GO:0016765	transferase activity, transferring alkyl or aryl (other than methyl) groups
6	GO:0015293	symporter activity	118	36.65	GO:0015291	secondary active transmembrane transporter activity
4	GO:0016684	oxidoreductase activity, acting on peroxide as acceptor	70	36.48	GO:0016491	oxidoreductase activity
4	GO:0016877	ligase activity, forming carbon-sulfur bonds	84	36.48	GO:0016874	ligase activity
7	GO:0008422	beta-glucosidase activity	42	36.4	GO:0015926	glucosidase activity
5	GO:0016668	oxidoreductase activity, acting on a sulfur group of donors, NAD(P) as acceptor	49	36.2	GO:0016651, GO:0016667	oxidoreductase activity, acting on NAD(P)H, oxidoreductase activity, acting on a sulfur group of donors
5	GO:0003913	DNA photolyase activity	49	36.2	GO:0016830	carbon-carbon lyase activity
4	GO:0008559	xenobiotic-transporting ATPase activity	36	36	GO:0015238, GO:0042910, GO:0042626	drug transmembrane transporter activity, xenobiotic transporter activity, ATPase activity, coupled to transmembrane movement of substances
5	GO:0008060	ARF GTPase activator activity	36	36	GO:0005083, GO:0005096	small GTPase regulator activity, GTPase activator activity
6	GO:0051393	alpha-actinin binding	46	36	GO:0042805	actinin binding
6	GO:0070569	uridylyltransferase activity	52	35.76	GO:0016779	nucleotidyltransferase activity
7	GO:0022834	ligand-gated channel activity	129	35.53	GO:0022836	gated channel activity
3	GO:1901505	carbohydrate derivative transporter activity	64	35.52	GO:0005215	transporter activity
8	GO:0033549	MAP kinase phosphatase activity	51	35.4	GO:0004721	phosphoprotein phosphatase activity
5	GO:0005099	Ras GTPase activator activity	58	35.36	GO:0005083, GO:0005096	small GTPase regulator activity, GTPase activator activity
6	GO:0004300	enoyl-CoA hydratase activity	35	35	GO:0016836	hydro-lyase activity
8	GO:0005388	calcium-transporting ATPase activity	35	35	GO:0015085, GO:0019829, GO:0015662	calcium ion transmembrane transporter activity, cation-transporting ATPase activity, ATPase activity, coupled to transmembrane movement of ions, phosphorylative mechanism
7	GO:0016206	catechol O-methyltransferase activity	35	35	GO:0008757, GO:0008171	S-adenosylmethionine-dependent methyltransferase activity, O-methyltransferase activity
7	GO:0022821	potassium ion antiporter activity	50	34.8	GO:0015079, GO:0015297	potassium ion transmembrane transporter activity, antiporter activity
8	GO:0005254	chloride channel activity	52	34.8	GO:0015108, GO:0005253	chloride transmembrane transporter activity, anion channel activity
9	GO:0005230	extracellular ligand-gated ion channel activity	43	34.55	GO:0015276	ligand-gated ion channel activity
10	GO:0004003	ATP-dependent DNA helicase activity	41	34.4	GO:0008094, GO:0008026, GO:0003678	DNA-dependent ATPase activity, ATP-dependent helicase activity, DNA helicase activity
8	GO:0005227	calcium activated cation channel activity	52	34.32	GO:0005261	cation channel activity
5	GO:0016831	carboxy-lyase activity	54	34.28	GO:0016830	carbon-carbon lyase activity
7	GO:0003697	single-stranded DNA binding	34	34	GO:0043566	structure-specific DNA binding
6	GO:0004550	nucleoside diphosphate kinase activity	34	34	GO:0016776, GO:0019205	phosphotransferase activity, phosphate group as acceptor, nucleobase-containing compound kinase activity
3	GO:0090484	drug transporter activity	73	33.84	GO:0005215	transporter activity
7	GO:0019201	nucleotide kinase activity	41	33.76	GO:0019205	nucleobase-containing compound kinase activity
7	GO:0016419	S-malonyltransferase activity	56	33.6	GO:0016420, GO:0016417	malonyltransferase activity, S-acyltransferase activity
6	GO:0034062	RNA polymerase activity	57	33.48	GO:0016779	nucleotidyltransferase activity
4	GO:0005338	nucleotide-sugar transmembrane transporter activity	33	33.36	GO:0015215, GO:1901505	nucleotide transmembrane transporter activity, carbohydrate derivative transporter activity
5	GO:0043130	ubiquitin binding	42	33.28	GO:0032182	small conjugating protein binding
6	GO:0004176	ATP-dependent peptidase activity	33	33	GO:0042623, GO:0070011	ATPase activity, coupled, peptidase activity, acting on L-amino acid peptides
12	GO:0008332	low voltage-gated calcium channel activity	33	33	GO:0005245	voltage-gated calcium channel activity
6	GO:0004012	phospholipid-translocating ATPase activity	33	33	GO:0005548, GO:0043492	phospholipid transporter activity, ATPase activity, coupled to movement of substances
7	GO:0019783	small conjugating protein-specific protease activity	49	32.8	GO:0008234	cysteine-type peptidase activity
5	GO:0016709	oxidoreductase activity, acting on paired donors, with incorporation or reduction of molecular oxygen, NAD(P)H as one donor, and incorporation of one atom of oxygen	37	32.6	GO:0016705, GO:0004497	oxidoreductase activity, acting on paired donors, with incorporation or reduction of molecular oxygen, monooxygenase activity
5	GO:0003995	acyl-CoA dehydrogenase activity	34	32.4	GO:0016627	oxidoreductase activity, acting on the CH-CH group of donors
4	GO:0008022	protein C-terminus binding	32	32	GO:0005515	protein binding
7	GO:0004767	sphingomyelin phosphodiesterase activity	32	32	GO:0008081, GO:0004620	phosphoric diester hydrolase activity, phospholipase activity
8	GO:0008353	RNA polymerase II carboxy-terminal domain kinase activity	32	32	GO:0004674	protein serine/threonine kinase activity
6	GO:0016307	phosphatidylinositol phosphate kinase activity	40	31.2	GO:0016301, GO:0016773	kinase activity, phosphotransferase activity, alcohol group as acceptor
8	GO:0008273	calcium, potassium:sodium antiporter activity	31	31	GO:0022821, GO:0015368, GO:0015081	potassium ion antiporter activity, calcium:cation antiporter activity, sodium ion transmembrane transporter activity
10	GO:0004004	ATP-dependent RNA helicase activity	33	31	GO:0008026, GO:0008186, GO:0003724	ATP-dependent helicase activity, RNA-dependent ATPase activity, RNA helicase activity
9	GO:0005217	intracellular ligand-gated ion channel activity	55	31	GO:0015276	ligand-gated ion channel activity
7	GO:0003993	acid phosphatase activity	31	31	GO:0016791	phosphatase activity
10	GO:0015385	sodium:hydrogen antiporter activity	31	31	GO:0015081, GO:0005451	sodium ion transmembrane transporter activity, monovalent cation:hydrogen antiporter activity
5	GO:0016646	oxidoreductase activity, acting on the CH-NH group of donors, NAD or NADP as acceptor	42	30.96	GO:0016645	oxidoreductase activity, acting on the CH-NH group of donors
6	GO:0004597	peptide-aspartate beta-dioxygenase activity	30	30	GO:0016706	oxidoreductase activity, acting on paired donors, with incorporation or reduction of molecular oxygen, 2-oxoglutarate as one donor, and incorporation of one atom each of oxygen into both donors
7	GO:0008773	[protein-PII] uridylyltransferase activity	30	30	GO:0070569	uridylyltransferase activity
8	GO:0004715	non-membrane spanning protein tyrosine kinase activity	30	30	GO:0004713	protein tyrosine kinase activity
6	GO:0004540	ribonuclease activity	77	29.88	GO:0004518	nuclease activity
12	GO:0015271	outward rectifier potassium channel activity	34	29.2	GO:0005249	voltage-gated potassium channel activity
7	GO:0004520	endodeoxyribonuclease activity	48	29.12	GO:0004536, GO:0004519	deoxyribonuclease activity, endonuclease activity
6	GO:0008375	acetylglucosaminyltransferase activity	39	29	GO:0016758, GO:0008194	transferase activity, transferring hexosyl groups, UDP-glycosyltransferase activity
9	GO:0015095	magnesium ion transmembrane transporter activity	29	29	GO:0046873, GO:0072509	metal ion transmembrane transporter activity, divalent inorganic cation transmembrane transporter activity
4	GO:0016875	ligase activity, forming carbon-oxygen bonds	108	28.73	GO:0016874	ligase activity
9	GO:0005242	inward rectifier potassium channel activity	29	28.2	GO:0015276, GO:0005249	ligand-gated ion channel activity, voltage-gated potassium channel activity
8	GO:0004693	cyclin-dependent protein serine/threonine kinase activity	28	28	GO:0004674, GO:0097472	protein serine/threonine kinase activity, cyclin-dependent protein kinase activity
6	GO:0003904	deoxyribodipyrimidine photo-lyase activity	28	28	GO:0003913	DNA photolyase activity
4	GO:0030674	protein binding, bridging	30	28	GO:0005515, GO:0060090	protein binding, binding, bridging
6	GO:0003956	NAD(P)+-protein-arginine ADP-ribosyltransferase activity	28	28	GO:0016763	transferase activity, transferring pentosyl groups
5	GO:0030506	ankyrin binding	28	28	GO:0008092	cytoskeletal protein binding
4	GO:0047485	protein N-terminus binding	33	27.8	GO:0005515	protein binding
8	GO:0004697	protein kinase C activity	30	27.6	GO:0004674	protein serine/threonine kinase activity
7	GO:0016273	arginine N-methyltransferase activity	32	27.5	GO:0008757, GO:0008170	S-adenosylmethionine-dependent methyltransferase activity, N-methyltransferase activity
6	GO:0015215	nucleotide transmembrane transporter activity	47	27.31	GO:0015605, GO:0015932	organophosphate ester transmembrane transporter activity, nucleobase-containing compound transmembrane transporter activity
3	GO:0019239	deaminase activity	41	27.2	GO:0003824	catalytic activity
4	GO:0016854	racemase and epimerase activity	82	27.07	GO:0016853	isomerase activity
8	GO:0004656	procollagen-proline 4-dioxygenase activity	27	27	GO:0019798, GO:0031545	procollagen-proline dioxygenase activity, peptidyl-proline 4-dioxygenase activity
9	GO:0008854	exodeoxyribonuclease V activity	27	27	GO:0016895	exodeoxyribonuclease activity, producing 5'-phosphomonoesters
8	GO:0015386	potassium:hydrogen antiporter activity	27	27	GO:0022821, GO:0005451	potassium ion antiporter activity, monovalent cation:hydrogen antiporter activity
5	GO:0042805	actinin binding	51	26.6	GO:0008092	cytoskeletal protein binding
8	GO:0008308	voltage-gated anion channel activity	43	26.6	GO:0005244, GO:0005253	voltage-gated ion channel activity, anion channel activity
9	GO:0003724	RNA helicase activity	41	26.6	GO:0004386	helicase activity
5	GO:0031320	hexitol dehydrogenase activity	44	26.4	GO:0016614	oxidoreductase activity, acting on CH-OH group of donors
7	GO:0016893	endonuclease activity, active with either ribo- or deoxyribonucleic acids and producing 5'-phosphomonoesters	57	26.28	GO:0004519	endonuclease activity
6	GO:0070008	serine-type exopeptidase activity	35	26.2	GO:0008238, GO:0008236	exopeptidase activity, serine-type peptidase activity
7	GO:0031545	peptidyl-proline 4-dioxygenase activity	37	26.2	GO:0031543	peptidyl-proline dioxygenase activity
5	GO:0005548	phospholipid transporter activity	41	26	GO:0005319	lipid transporter activity
9	GO:0004691	cAMP-dependent protein kinase activity	26	26	GO:0004690	cyclic nucleotide-dependent protein kinase activity
6	GO:0003918	DNA topoisomerase type II (ATP-hydrolyzing) activity	26	26	GO:0008094, GO:0061505	DNA-dependent ATPase activity, DNA topoisomerase II activity
4	GO:0016645	oxidoreductase activity, acting on the CH-NH group of donors	58	25.9	GO:0016491	oxidoreductase activity
6	GO:0016417	S-acyltransferase activity	70	25.8	GO:0016747	transferase activity, transferring acyl groups other than amino-acyl groups
8	GO:0015108	chloride transmembrane transporter activity	58	25.6	GO:0015103	inorganic anion transmembrane transporter activity
3	GO:0001871	pattern binding	63	25.56	GO:0005488	binding
6	GO:0036361	racemase activity, acting on amino acids and derivatives	45	25.52	GO:0016855	racemase and epimerase activity, acting on amino acids and derivatives
4	GO:0003712	transcription cofactor activity	43	25.4	GO:0000989	transcription factor binding transcription factor activity
6	GO:0015166	polyol transmembrane transporter activity	15	25.36	GO:0015665	alcohol transmembrane transporter activity
5	GO:0016814	hydrolase activity, acting on carbon-nitrogen (but not peptide) bonds, in cyclic amidines	50	25.3	GO:0016810	hydrolase activity, acting on carbon-nitrogen (but not peptide) bonds
6	GO:0046527	glucosyltransferase activity	60	25.1	GO:0016758	transferase activity, transferring hexosyl groups
5	GO:0008158	hedgehog receptor activity	25	25	GO:0004888	transmembrane signaling receptor activity
5	GO:0051117	ATPase binding	25	25	GO:0019899	enzyme binding
7	GO:0016805	dipeptidase activity	25	25	GO:0008238	exopeptidase activity
6	GO:0043892	methylglyoxal reductase (NADPH-dependent) activity	25	25	GO:0016616	oxidoreductase activity, acting on the CH-OH group of donors, NAD or NADP as acceptor
7	GO:0017136	NAD-dependent histone deacetylase activity	23	25	GO:0004407, GO:0034979	histone deacetylase activity, NAD-dependent protein deacetylase activity
6	GO:0004348	glucosylceramidase activity	25	25	GO:0004553	hydrolase activity, hydrolyzing O-glycosyl compounds
7	GO:0051371	muscle alpha-actinin binding	25	25	GO:0051393	alpha-actinin binding
5	GO:0004930	G-protein coupled receptor activity	42	24.88	GO:0004888	transmembrane signaling receptor activity
7	GO:0015149	hexose transmembrane transporter activity	28	24.84	GO:0015145	monosaccharide transmembrane transporter activity
9	GO:0043855	cyclic nucleotide-gated ion channel activity	47	24.6	GO:0015276	ligand-gated ion channel activity
3	GO:0042910	xenobiotic transporter activity	39	24.6	GO:0005215	transporter activity
5	GO:0015932	nucleobase-containing compound transmembrane transporter activity	61	24.44	GO:0022891	substrate-specific transmembrane transporter activity
7	GO:0017016	Ras GTPase binding	40	24.4	GO:0031267	small GTPase binding
7	GO:0047661	amino-acid racemase activity	34	24.2	GO:0036361	racemase activity, acting on amino acids and derivatives
8	GO:0016888	endodeoxyribonuclease activity, producing 5'-phosphomonoesters	29	24.2	GO:0004520, GO:0016893	endodeoxyribonuclease activity, endonuclease activity, active with either ribo- or deoxyribonucleic acids and producing 5'-phosphomonoesters
7	GO:0015171	amino acid transmembrane transporter activity	33	24.19	GO:0046943	carboxylic acid transmembrane transporter activity
9	GO:0046915	transition metal ion transmembrane transporter activity	32	24.06	GO:0046873	metal ion transmembrane transporter activity
6	GO:0004536	deoxyribonuclease activity	78	24.04	GO:0004518	nuclease activity
7	GO:0032266	phosphatidylinositol-3-phosphate binding	24	24	GO:1901981	phosphatidylinositol phosphate binding
7	GO:0003730	mRNA 3'-UTR binding	24	24	GO:0003729	mRNA binding
4	GO:0001671	ATPase activator activity	24	24	GO:0060590, GO:0008047	ATPase regulator activity, enzyme activator activity
6	GO:0016153	urocanate hydratase activity	24	24	GO:0016836	hydro-lyase activity
5	GO:0003713	transcription coactivator activity	29	23.8	GO:0003712	transcription cofactor activity
6	GO:0003727	single-stranded RNA binding	44	23.76	GO:0003723	RNA binding
5	GO:0005085	guanyl-nucleotide exchange factor activity	43	23.56	GO:0030695	GTPase regulator activity
6	GO:0004623	phospholipase A2 activity	25	23.4	GO:0052689, GO:0004620	carboxylic ester hydrolase activity, phospholipase activity
5	GO:0015165	pyrimidine nucleotide-sugar transmembrane transporter activity	15	23.2	GO:0005338	nucleotide-sugar transmembrane transporter activity
5	GO:0008484	sulfuric ester hydrolase activity	24	23.2	GO:0016788	hydrolase activity, acting on ester bonds
6	GO:0046943	carboxylic acid transmembrane transporter activity	54	23.12	GO:0005342, GO:0008514	organic acid transmembrane transporter activity, organic anion transmembrane transporter activity
7	GO:0005253	anion channel activity	55	23.08	GO:0008509, GO:0005216	anion transmembrane transporter activity, ion channel activity
8	GO:0008253	5'-nucleotidase activity	23	23	GO:0008252	nucleotidase activity
3	GO:0019825	oxygen binding	27	23	GO:0005488	binding
7	GO:0030955	potassium ion binding	23	23	GO:0031420	alkali metal ion binding
7	GO:0004653	polypeptide N-acetylgalactosaminyltransferase activity	23	23	GO:0008376	acetylgalactosaminyltransferase activity
6	GO:0031420	alkali metal ion binding	30	22.8	GO:0046872	metal ion binding
6	GO:0019200	carbohydrate kinase activity	42	22.72	GO:0016301	kinase activity
6	GO:0004033	aldo-keto reductase (NADP) activity	41	22.63	GO:0016616	oxidoreductase activity, acting on the CH-OH group of donors, NAD or NADP as acceptor
5	GO:0016878	acid-thiol ligase activity	32	22.6	GO:0016877	ligase activity, forming carbon-sulfur bonds
5	GO:0015116	sulfate transmembrane transporter activity	27	22.6	GO:1901682, GO:0015103	sulfur compound transmembrane transporter activity, inorganic anion transmembrane transporter activity
7	GO:0004714	transmembrane receptor protein tyrosine kinase activity	23	22.6	GO:0004713, GO:0019199	protein tyrosine kinase activity, transmembrane receptor protein kinase activity
6	GO:0015145	monosaccharide transmembrane transporter activity	29	22.58	GO:0051119	sugar transmembrane transporter activity
3	GO:0043021	ribonucleoprotein complex binding	32	22.4	GO:0005488	binding
4	GO:0016846	carbon-sulfur lyase activity	30	22.2	GO:0016829	lyase activity
4	GO:0015197	peptide transporter activity	40	22.06	GO:0022892	substrate-specific transporter activity
7	GO:0008137	NADH dehydrogenase (ubiquinone) activity	22	22	GO:0050136	NADH dehydrogenase (quinone) activity
4	GO:0043022	ribosome binding	22	22	GO:0043021	ribonucleoprotein complex binding
6	GO:0047849	dextransucrase activity	22	22	GO:0016758	transferase activity, transferring hexosyl groups
7	GO:0004298	threonine-type endopeptidase activity	22	22	GO:0070003, GO:0004175	threonine-type peptidase activity, endopeptidase activity
7	GO:0080025	phosphatidylinositol-3,5-bisphosphate binding	22	22	GO:1901981	phosphatidylinositol phosphate binding
6	GO:0004017	adenylate kinase activity	22	22	GO:0019201, GO:0016776	nucleotide kinase activity, phosphotransferase activity, phosphate group as acceptor
4	GO:0004383	guanylate cyclase activity	22	22	GO:0016849, GO:0009975	phosphorus-oxygen lyase activity, cyclase activity
7	GO:0008242	omega peptidase activity	23	21.8	GO:0008238	exopeptidase activity
5	GO:0016832	aldehyde-lyase activity	32	21.6	GO:0016830	carbon-carbon lyase activity
4	GO:1901682	sulfur compound transmembrane transporter activity	42	21.6	GO:0022857	transmembrane transporter activity
8	GO:0008469	histone-arginine N-methyltransferase activity	23	21.4	GO:0016274, GO:0042054	protein-arginine N-methyltransferase activity, histone methyltransferase activity
8	GO:0004032	alditol:NADP+ 1-oxidoreductase activity	22	21.2	GO:0008106	alcohol dehydrogenase (NADP+) activity
7	GO:0008175	tRNA methyltransferase activity	58	21.02	GO:0008173	RNA methyltransferase activity
4	GO:0004000	adenosine deaminase activity	21	21	GO:0019239, GO:0016814	deaminase activity, hydrolase activity, acting on carbon-nitrogen (but not peptide) bonds, in cyclic amidines
8	GO:0004185	serine-type carboxypeptidase activity	21	21	GO:0004180, GO:0070008	carboxypeptidase activity, serine-type exopeptidase activity
3	GO:0008307	structural constituent of muscle	21	21	GO:0005198	structural molecule activity
6	GO:0003725	double-stranded RNA binding	21	21	GO:0003723	RNA binding
9	GO:0004689	phosphorylase kinase activity	21	21	GO:0004683	calmodulin-dependent protein kinase activity
6	GO:0070735	protein-glycine ligase activity	23	21	GO:0016881	acid-amino acid ligase activity
6	GO:0004835	tubulin-tyrosine ligase activity	21	21	GO:0016881	acid-amino acid ligase activity
4	GO:0032182	small conjugating protein binding	44	20.93	GO:0005515	protein binding
6	GO:0008443	phosphofructokinase activity	25	20.4	GO:0016773, GO:0019200	phosphotransferase activity, alcohol group as acceptor, carbohydrate kinase activity
6	GO:0070566	adenylyltransferase activity	36	20.4	GO:0016779	nucleotidyltransferase activity
6	GO:0015925	galactosidase activity	36	20.28	GO:0004553	hydrolase activity, hydrolyzing O-glycosyl compounds
6	GO:0016420	malonyltransferase activity	56	20.16	GO:0016747	transferase activity, transferring acyl groups other than amino-acyl groups
7	GO:0033040	sour taste receptor activity	20	20	GO:0008527	taste receptor activity
7	GO:0004565	beta-galactosidase activity	20	20	GO:0015925	galactosidase activity
4	GO:0048306	calcium-dependent protein binding	20	20	GO:0005515	protein binding
6	GO:0008762	UDP-N-acetylmuramate dehydrogenase activity	20	20	GO:0016616	oxidoreductase activity, acting on the CH-OH group of donors, NAD or NADP as acceptor
5	GO:0008794	arsenate reductase (glutaredoxin) activity	20	20	GO:0030614, GO:0030611	oxidoreductase activity, acting on phosphorus or arsenic in donors, disulfide as acceptor, arsenate reductase activity
9	GO:0005222	intracellular cAMP activated cation channel activity	20	20	GO:0005221	intracellular cyclic nucleotide activated cation channel activity
7	GO:0004521	endoribonuclease activity	40	19.92	GO:0004540, GO:0004519	ribonuclease activity, endonuclease activity
5	GO:0016857	racemase and epimerase activity, acting on carbohydrates and derivatives	26	19.8	GO:0016854	racemase and epimerase activity
8	GO:0016891	endoribonuclease activity, producing 5'-phosphomonoesters	28	19.6	GO:0004521, GO:0016893	endoribonuclease activity, endonuclease activity, active with either ribo- or deoxyribonucleic acids and producing 5'-phosphomonoesters
8	GO:0008519	ammonium transmembrane transporter activity	20	19.6	GO:0015103, GO:0015077, GO:0015101	inorganic anion transmembrane transporter activity, monovalent inorganic cation transmembrane transporter activity, organic cation transmembrane transporter activity
5	GO:0015605	organophosphate ester transmembrane transporter activity	52	19.38	GO:1901677, GO:0008514	phosphate transmembrane transporter activity, organic anion transmembrane transporter activity
5	GO:0003906	DNA-(apurinic or apyrimidinic site) lyase activity	22	19.36	GO:0016835	carbon-oxygen lyase activity
5	GO:0016861	intramolecular oxidoreductase activity, interconverting aldoses and ketoses	32	19.2	GO:0016860	intramolecular oxidoreductase activity
7	GO:0044769	ATPase activity, coupled to transmembrane movement of ions, rotational mechanism	24	19.2	GO:0042625	ATPase activity, coupled to transmembrane movement of ions
5	GO:0015211	purine nucleoside transmembrane transporter activity	20	19.12	GO:0005337	nucleoside transmembrane transporter activity
7	GO:0005089	Rho guanyl-nucleotide exchange factor activity	19	19	GO:0005088	Ras guanyl-nucleotide exchange factor activity
5	GO:0017150	tRNA dihydrouridine synthase activity	19	19	GO:0016627	oxidoreductase activity, acting on the CH-CH group of donors
7	GO:0004740	pyruvate dehydrogenase (acetyl-transferring) kinase activity	19	19	GO:0004672	protein kinase activity
5	GO:0050998	nitric-oxide synthase binding	19	19	GO:0019899	enzyme binding
4	GO:0003916	DNA topoisomerase activity	40	18.96	GO:0016853	isomerase activity
5	GO:0016812	hydrolase activity, acting on carbon-nitrogen (but not peptide) bonds, in cyclic amides	26	18.8	GO:0016810	hydrolase activity, acting on carbon-nitrogen (but not peptide) bonds
10	GO:0008186	RNA-dependent ATPase activity	33	18.6	GO:0042623	ATPase activity, coupled
3	GO:1901681	sulfur compound binding	31	18.6	GO:0005488	binding
4	GO:0009881	photoreceptor activity	25	18.6	GO:0038023	signaling receptor activity
6	GO:0031543	peptidyl-proline dioxygenase activity	41	18.44	GO:0016706	oxidoreductase activity, acting on paired donors, with incorporation or reduction of molecular oxygen, 2-oxoglutarate as one donor, and incorporation of one atom each of oxygen into both donors
5	GO:0016717	oxidoreductase activity, acting on paired donors, with oxidation of a pair of donors resulting in the reduction of molecular oxygen to two molecules of water	21	18.44	GO:0016705	oxidoreductase activity, acting on paired donors, with incorporation or reduction of molecular oxygen
8	GO:0016895	exodeoxyribonuclease activity, producing 5'-phosphomonoesters	31	18.24	GO:0004529, GO:0016796	exodeoxyribonuclease activity, exonuclease activity, active with either ribo- or deoxyribonucleic acids and producing 5'-phosphomonoesters
4	GO:1901677	phosphate transmembrane transporter activity	63	18.23	GO:0022857	transmembrane transporter activity
5	GO:0016780	phosphotransferase activity, for other substituted phosphate groups	24	18.24	GO:0016772	transferase activity, transferring phosphorus-containing groups
7	GO:0016796	exonuclease activity, active with either ribo- or deoxyribonucleic acids and producing 5'-phosphomonoesters	55	18.1	GO:0004527	exonuclease activity
7	GO:0004719	protein-L-isoaspartate (D-aspartate) O-methyltransferase activity	18	18	GO:0008757, GO:0051998	S-adenosylmethionine-dependent methyltransferase activity, protein carboxyl O-methyltransferase activity
6	GO:0047134	protein-disulfide reductase activity	18	18	GO:0016668	oxidoreductase activity, acting on a sulfur group of donors, NAD(P) as acceptor
7	GO:0030151	molybdenum ion binding	18	18	GO:0046914	transition metal ion binding
5	GO:0008812	choline dehydrogenase activity	18	18	GO:0016614	oxidoreductase activity, acting on CH-OH group of donors
5	GO:0051059	NF-kappaB binding	18	18	GO:0008134	transcription factor binding
10	GO:0015369	calcium:hydrogen antiporter activity	18	18	GO:0051139, GO:0015368	metal ion:hydrogen antiporter activity, calcium:cation antiporter activity
7	GO:0008143	poly(A) RNA binding	18	18	GO:0070717, GO:0003729	poly-purine tract binding, mRNA binding
4	GO:0005484	SNAP receptor activity	18	18	GO:0005515	protein binding
9	GO:0004571	mannosyl-oligosaccharide 1,2-alpha-mannosidase activity	18	18	GO:0015924	mannosyl-oligosaccharide mannosidase activity
5	GO:0031432	titin binding	18	18	GO:0008092	cytoskeletal protein binding
7	GO:0003690	double-stranded DNA binding	22	17.95	GO:0043566	structure-specific DNA binding
5	GO:0016868	intramolecular transferase activity, phosphotransferases	29	17.92	GO:0016866	intramolecular transferase activity
4	GO:0005337	nucleoside transmembrane transporter activity	26	17.83	GO:1901505, GO:0015932	carbohydrate derivative transporter activity, nucleobase-containing compound transmembrane transporter activity
5	GO:0016799	hydrolase activity, hydrolyzing N-glycosyl compounds	33	17.84	GO:0016798	hydrolase activity, acting on glycosyl bonds
5	GO:0042887	amide transmembrane transporter activity	35	17.76	GO:0022891	substrate-specific transmembrane transporter activity
7	GO:0016906	sterol 3-beta-glucosyltransferase activity	18	17.6	GO:0035251	UDP-glucosyltransferase activity
7	GO:0003964	RNA-directed DNA polymerase activity	18	17.6	GO:0034061	DNA polymerase activity
4	GO:0060590	ATPase regulator activity	29	17.4	GO:0060589	nucleoside-triphosphatase regulator activity
5	GO:0032934	sterol binding	19	17.4	GO:0043178, GO:0005496	alcohol binding, steroid binding
7	GO:0019798	procollagen-proline dioxygenase activity	29	17.4	GO:0031543	peptidyl-proline dioxygenase activity
7	GO:0008252	nucleotidase activity	28	17.4	GO:0016791	phosphatase activity
6	GO:0008417	fucosyltransferase activity	29	17.32	GO:0016758	transferase activity, transferring hexosyl groups
6	GO:0031267	small GTPase binding	43	17.24	GO:0051020	GTPase binding
3	GO:0060090	binding, bridging	31	17.16	GO:0005488	binding
8	GO:0008107	galactoside 2-alpha-L-fucosyltransferase activity	17	17	GO:0031127	alpha-(1,2)-fucosyltransferase activity
3	GO:0004791	thioredoxin-disulfide reductase activity	17	17	GO:0016668, GO:0016209	oxidoreductase activity, acting on a sulfur group of donors, NAD(P) as acceptor, antioxidant activity
8	GO:0004144	diacylglycerol O-acyltransferase activity	17	17	GO:0016411	acylglycerol O-acyltransferase activity
6	GO:0004407	histone deacetylase activity	25	17	GO:0033558, GO:0016811	protein deacetylase activity, hydrolase activity, acting on carbon-nitrogen (but not peptide) bonds, in linear amides
10	GO:0008568	microtubule-severing ATPase activity	17	17	GO:0042623	ATPase activity, coupled
10	GO:0010348	lithium:hydrogen antiporter activity	17	17	GO:0005451	monovalent cation:hydrogen antiporter activity
6	GO:0034979	NAD-dependent protein deacetylase activity	25	17	GO:0033558	protein deacetylase activity
8	GO:0046961	proton-transporting ATPase activity, rotational mechanism	17	17	GO:0019829, GO:0015078, GO:0044769	cation-transporting ATPase activity, hydrogen ion transmembrane transporter activity, ATPase activity, coupled to transmembrane movement of ions, rotational mechanism
8	GO:0008536	Ran GTPase binding	17	17	GO:0017016	Ras GTPase binding
6	GO:0080032	methyl jasmonate esterase activity	17	17	GO:0052689	carboxylic ester hydrolase activity
6	GO:0080030	methyl indole-3-acetate esterase activity	17	17	GO:0052689	carboxylic ester hydrolase activity
5	GO:0002020	protease binding	17	17	GO:0019899	enzyme binding
6	GO:0080031	methyl salicylate esterase activity	17	17	GO:0052689	carboxylic ester hydrolase activity
6	GO:0009916	alternative oxidase activity	17	17	GO:0016682	oxidoreductase activity, acting on diphenols and related substances as donors, oxygen as acceptor
7	GO:0097472	cyclin-dependent protein kinase activity	28	16.8	GO:0004672	protein kinase activity
7	GO:0008106	alcohol dehydrogenase (NADP+) activity	26	16.72	GO:0004033	aldo-keto reductase (NADP) activity
7	GO:0004563	beta-N-acetylhexosaminidase activity	17	16.6	GO:0015929	hexosaminidase activity
5	GO:0016783	sulfurtransferase activity	25	16.6	GO:0016782	transferase activity, transferring sulfur-containing groups
7	GO:0008649	rRNA methyltransferase activity	42	16.6	GO:0008757, GO:0008173	S-adenosylmethionine-dependent methyltransferase activity, RNA methyltransferase activity
5	GO:0016641	oxidoreductase activity, acting on the CH-NH2 group of donors, oxygen as acceptor	21	16.6	GO:0016638	oxidoreductase activity, acting on the CH-NH2 group of donors
4	GO:0005496	steroid binding	25	16.44	GO:0008289, GO:0097159	lipid binding, organic cyclic compound binding
7	GO:0043225	anion transmembrane-transporting ATPase activity	25	16.4	GO:0008509, GO:0042625	anion transmembrane transporter activity, ATPase activity, coupled to transmembrane movement of ions
8	GO:0005355	glucose transmembrane transporter activity	18	16.4	GO:0015149	hexose transmembrane transporter activity
6	GO:0016297	acyl-[acyl-carrier-protein] hydrolase activity	10	16.4	GO:0004312, GO:0016790	fatty acid synthase activity, thiolester hydrolase activity
5	GO:0004866	endopeptidase inhibitor activity	21	16.36	GO:0030414, GO:0061135	peptidase inhibitor activity, endopeptidase regulator activity
5	GO:0016855	racemase and epimerase activity, acting on amino acids and derivatives	46	16.31	GO:0016854	racemase and epimerase activity
6	GO:0008376	acetylgalactosaminyltransferase activity	26	16.2	GO:0016758, GO:0008194	transferase activity, transferring hexosyl groups, UDP-glycosyltransferase activity
7	GO:0016411	acylglycerol O-acyltransferase activity	23	16.2	GO:0008374	O-acyltransferase activity
6	GO:0008172	S-methyltransferase activity	20	16.2	GO:0008168	methyltransferase activity
4	GO:0016638	oxidoreductase activity, acting on the CH-NH2 group of donors	34	16.1	GO:0016491	oxidoreductase activity
6	GO:0008378	galactosyltransferase activity	28	16.08	GO:0016758	transferase activity, transferring hexosyl groups
6	GO:0004143	diacylglycerol kinase activity	16	16	GO:0016301, GO:0016773	kinase activity, phosphotransferase activity, alcohol group as acceptor
8	GO:0005354	galactose transmembrane transporter activity	16	16	GO:0015149	hexose transmembrane transporter activity
6	GO:0004128	cytochrome-b5 reductase activity, acting on NAD(P)H	16	16	GO:0016653	oxidoreductase activity, acting on NAD(P)H, heme protein as acceptor
5	GO:0005112	Notch binding	16	16	GO:0005102	receptor binding
7	GO:0004652	polynucleotide adenylyltransferase activity	16	16	GO:0070566	adenylyltransferase activity
7	GO:0003688	DNA replication origin binding	16	16	GO:0043565	sequence-specific DNA binding
5	GO:0030544	Hsp70 protein binding	16	16	GO:0031072	heat shock protein binding
6	GO:0004332	fructose-bisphosphate aldolase activity	16	16	GO:0016832	aldehyde-lyase activity
7	GO:0004339	glucan 1,4-alpha-glucosidase activity	16	16	GO:0015926	glucosidase activity
6	GO:0050109	morphine 6-dehydrogenase activity	16	16	GO:0016616	oxidoreductase activity, acting on the CH-OH group of donors, NAD or NADP as acceptor
8	GO:0008176	tRNA (guanine-N7-)-methyltransferase activity	16	16	GO:0016423	tRNA (guanine) methyltransferase activity
3	GO:0000989	transcription factor binding transcription factor activity	45	15.96	GO:0000988	protein binding transcription factor activity
3	GO:0004857	enzyme inhibitor activity	45	15.95	GO:0030234	enzyme regulator activity
5	GO:0015665	alcohol transmembrane transporter activity	16	15.82	GO:1901618, GO:0022891	organic hydroxy compound transmembrane transporter activity, substrate-specific transmembrane transporter activity
4	GO:0019888	protein phosphatase regulator activity	25	15.76	GO:0019208	phosphatase regulator activity
5	GO:0061505	DNA topoisomerase II activity	26	15.6	GO:0003916	DNA topoisomerase activity
5	GO:0016755	transferase activity, transferring amino-acyl groups	26	15.6	GO:0016746	transferase activity, transferring acyl groups
6	GO:0004576	oligosaccharyl transferase activity	20	15.6	GO:0016758	transferase activity, transferring hexosyl groups
9	GO:0000146	microfilament motor activity	17	15.4	GO:0003774	motor activity
6	GO:0046923	ER retention sequence binding	19	15.4	GO:0005048	signal sequence binding
8	GO:0050308	sugar-phosphatase activity	26	15.36	GO:0019203	carbohydrate phosphatase activity
5	GO:0004659	prenyltransferase activity	23	15.24	GO:0016765	transferase activity, transferring alkyl or aryl (other than methyl) groups
4	GO:0016661	oxidoreductase activity, acting on other nitrogenous compounds as donors	25	15.2	GO:0016491	oxidoreductase activity
6	GO:0004619	phosphoglycerate mutase activity	18	15.2	GO:0016868	intramolecular transferase activity, phosphotransferases
7	GO:0044212	transcription regulatory region DNA binding	22	15.03	GO:0000975	regulatory region DNA binding
7	GO:0031402	sodium ion binding	15	15	GO:0031420	alkali metal ion binding
5	GO:0033558	protein deacetylase activity	27	15	GO:0019213	deacetylase activity
5	GO:0051879	Hsp90 protein binding	15	15	GO:0031072	heat shock protein binding
5	GO:0019894	kinesin binding	15	15	GO:0008092	cytoskeletal protein binding
7	GO:0004427	inorganic diphosphatase activity	15	15	GO:0016462	pyrophosphatase activity
7	GO:0050254	rhodopsin kinase activity	15	15	GO:0004672	protein kinase activity
6	GO:0016972	thiol oxidase activity	15	15	GO:0016670	oxidoreductase activity, acting on a sulfur group of donors, oxygen as acceptor
5	GO:0030165	PDZ domain binding	15	15	GO:0019904	protein domain specific binding
7	GO:0004741	[pyruvate dehydrogenase (lipoamide)] phosphatase activity	15	15	GO:0016791	phosphatase activity
6	GO:0005086	ARF guanyl-nucleotide exchange factor activity	15	15	GO:0005083, GO:0005085	small GTPase regulator activity, guanyl-nucleotide exchange factor activity
8	GO:0035241	protein-arginine omega-N monomethyltransferase activity	15	15	GO:0016274	protein-arginine N-methyltransferase activity
5	GO:0030507	spectrin binding	15	15	GO:0008092	cytoskeletal protein binding
8	GO:0000295	adenine nucleotide transmembrane transporter activity	13	14.92	GO:0015216	purine nucleotide transmembrane transporter activity
4	GO:0005346	purine ribonucleotide transmembrane transporter activity	13	14.92	GO:0015216, GO:1901505	purine nucleotide transmembrane transporter activity, carbohydrate derivative transporter activity
6	GO:0050136	NADH dehydrogenase (quinone) activity	24	14.8	GO:0003954, GO:0016655	NADH dehydrogenase activity, oxidoreductase activity, acting on NAD(P)H, quinone or similar compound as acceptor
4	GO:0032452	histone demethylase activity	13	14.8	GO:0032451	demethylase activity
5	GO:0019199	transmembrane receptor protein kinase activity	25	14.76	GO:0004672, GO:0004888	protein kinase activity, transmembrane signaling receptor activity
7	GO:0015101	organic cation transmembrane transporter activity	26	14.74	GO:0008324	cation transmembrane transporter activity
3	GO:0032947	protein complex scaffold	15	14.6	GO:0005515, GO:0005198	protein binding, structural molecule activity
4	GO:0048038	quinone binding	15	14.6	GO:0048037	cofactor binding
5	GO:0016615	malate dehydrogenase activity	22	14.56	GO:0016614	oxidoreductase activity, acting on CH-OH group of donors
7	GO:0000217	DNA secondary structure binding	16	14.44	GO:0043566	structure-specific DNA binding
9	GO:0047555	3',5'-cyclic-GMP phosphodiesterase activity	16	14.4	GO:0004114	3',5'-cyclic-nucleotide phosphodiesterase activity
5	GO:0016833	oxo-acid-lyase activity	19	14.4	GO:0016830	carbon-carbon lyase activity
6	GO:0019104	DNA N-glycosylase activity	21	14.39	GO:0016799	hydrolase activity, hydrolyzing N-glycosyl compounds
7	GO:0016423	tRNA (guanine) methyltransferase activity	24	14.28	GO:0008757, GO:0008175	S-adenosylmethionine-dependent methyltransferase activity, tRNA methyltransferase activity
4	GO:0051219	phosphoprotein binding	19	14.24	GO:0005515	protein binding
5	GO:0016653	oxidoreductase activity, acting on NAD(P)H, heme protein as acceptor	23	14.2	GO:0016651	oxidoreductase activity, acting on NAD(P)H
7	GO:0016413	O-acetyltransferase activity	23	14.2	GO:0008374, GO:0016407	O-acyltransferase activity, acetyltransferase activity
3	GO:0097367	carbohydrate derivative binding	29	14.04	GO:0005488	binding
7	GO:0019203	carbohydrate phosphatase activity	34	14.02	GO:0016791	phosphatase activity
4	GO:0030976	thiamine pyrophosphate binding	14	14	GO:0043169, GO:1901363, GO:0019842, GO:0050662, GO:0043168, GO:1901681, GO:0097159	cation binding, heterocyclic compound binding, vitamin binding, coenzyme binding, anion binding, sulfur compound binding, organic cyclic compound binding
7	GO:0080130	L-phenylalanine:2-oxoglutarate aminotransferase activity	14	14	GO:0070546	L-phenylalanine aminotransferase activity
6	GO:0004089	carbonate dehydratase activity	14	14	GO:0016836	hydro-lyase activity
6	GO:0030060	L-malate dehydrogenase activity	14	14	GO:0016616, GO:0016615	oxidoreductase activity, acting on the CH-OH group of donors, NAD or NADP as acceptor, malate dehydrogenase activity
6	GO:0071949	FAD binding	14	14	GO:0050660	flavin adenine dinucleotide binding
4	GO:0043621	protein self-association	14	14	GO:0005515	protein binding
4	GO:0045502	dynein binding	14	14	GO:0005515	protein binding
5	GO:0005544	calcium-dependent phospholipid binding	14	14	GO:0005543	phospholipid binding
7	GO:0008440	inositol-1,4,5-trisphosphate 3-kinase activity	14	14	GO:0051766	inositol trisphosphate kinase activity
6	GO:0036139	peptidyl-histidine dioxygenase activity	14	14	GO:0016706	oxidoreductase activity, acting on paired donors, with incorporation or reduction of molecular oxygen, 2-oxoglutarate as one donor, and incorporation of one atom each of oxygen into both donors
4	GO:0005044	scavenger receptor activity	14	14	GO:0038024	cargo receptor activity
6	GO:0036140	peptidyl-asparagine 3-dioxygenase activity	14	14	GO:0016706	oxidoreductase activity, acting on paired donors, with incorporation or reduction of molecular oxygen, 2-oxoglutarate as one donor, and incorporation of one atom each of oxygen into both donors
7	GO:0071424	rRNA (cytosine-N4-)-methyltransferase activity	14	14	GO:0008170, GO:0016434	N-methyltransferase activity, rRNA (cytosine) methyltransferase activity
7	GO:0016308	1-phosphatidylinositol-4-phosphate 5-kinase activity	14	14	GO:0016307	phosphatidylinositol phosphate kinase activity
6	GO:0004792	thiosulfate sulfurtransferase activity	14	14	GO:0016783	sulfurtransferase activity
6	GO:0004617	phosphoglycerate dehydrogenase activity	14	14	GO:0016616	oxidoreductase activity, acting on the CH-OH group of donors, NAD or NADP as acceptor
6	GO:0047936	glucose 1-dehydrogenase [NAD(P)] activity	14	14	GO:0016616	oxidoreductase activity, acting on the CH-OH group of donors, NAD or NADP as acceptor
11	GO:0043140	ATP-dependent 3'-5' DNA helicase activity	14	14	GO:0043138, GO:0004003	3'-5' DNA helicase activity, ATP-dependent DNA helicase activity
6	GO:0016630	protochlorophyllide reductase activity	14	14	GO:0016628	oxidoreductase activity, acting on the CH-CH group of donors, NAD or NADP as acceptor
2	GO:0016247	channel regulator activity	23	13.92	GO:0003674	molecular_function
5	GO:0005342	organic acid transmembrane transporter activity	54	13.87	GO:0022891	substrate-specific transmembrane transporter activity
6	GO:0031593	polyubiquitin binding	17	13.8	GO:0043130	ubiquitin binding
5	GO:0016405	CoA-ligase activity	22	13.6	GO:0016877	ligase activity, forming carbon-sulfur bonds
6	GO:0004084	branched-chain-amino-acid transaminase activity	8	13.6	GO:0008483	transaminase activity
3	GO:0032451	demethylase activity	20	13.48	GO:0003824	catalytic activity
4	GO:0050839	cell adhesion molecule binding	17	13.4	GO:0005515	protein binding
5	GO:0001085	RNA polymerase II transcription factor binding	14	13.36	GO:0008134	transcription factor binding
5	GO:0016670	oxidoreductase activity, acting on a sulfur group of donors, oxygen as acceptor	20	13.2	GO:0016667	oxidoreductase activity, acting on a sulfur group of donors
6	GO:0070003	threonine-type peptidase activity	22	13.2	GO:0070011	peptidase activity, acting on L-amino acid peptides
6	GO:0017057	6-phosphogluconolactonase activity	13	13	GO:0052689	carboxylic ester hydrolase activity
5	GO:0031996	thioesterase binding	13	13	GO:0019899	enzyme binding
9	GO:0004331	fructose-2,6-bisphosphate 2-phosphatase activity	13	13	GO:0050308	sugar-phosphatase activity
5	GO:0072542	protein phosphatase activator activity	13	13	GO:0019888, GO:0019211	protein phosphatase regulator activity, phosphatase activator activity
9	GO:0004115	3',5'-cyclic-AMP phosphodiesterase activity	13	13	GO:0004114	3',5'-cyclic-nucleotide phosphodiesterase activity
7	GO:0047184	1-acylglycerophosphocholine O-acyltransferase activity	13	13	GO:0008374	O-acyltransferase activity
8	GO:0019003	GDP binding	13	13	GO:0032561, GO:0043168, GO:0032550	guanyl ribonucleotide binding, anion binding, purine ribonucleoside binding
7	GO:0003873	6-phosphofructo-2-kinase activity	13	13	GO:0008443	phosphofructokinase activity
5	GO:0031997	N-terminal myristoylation domain binding	13	13	GO:0047485	protein N-terminus binding
8	GO:0004849	uridine kinase activity	13	13	GO:0019206	nucleoside kinase activity
6	GO:0003857	3-hydroxyacyl-CoA dehydrogenase activity	13	13	GO:0016616	oxidoreductase activity, acting on the CH-OH group of donors, NAD or NADP as acceptor
5	GO:0071532	ankyrin repeat binding	13	13	GO:0019904	protein domain specific binding
6	GO:0035250	UDP-galactosyltransferase activity	19	13	GO:0008194, GO:0008378	UDP-glycosyltransferase activity, galactosyltransferase activity
5	GO:0004129	cytochrome-c oxidase activity	13	13	GO:0016676, GO:0015078, GO:0015002	oxidoreductase activity, acting on a heme group of donors, oxygen as acceptor, hydrogen ion transmembrane transporter activity, heme-copper terminal oxidase activity
8	GO:0017137	Rab GTPase binding	13	13	GO:0017016	Ras GTPase binding
5	GO:0015168	glycerol transmembrane transporter activity	13	13	GO:0015144, GO:0015166	carbohydrate transmembrane transporter activity, polyol transmembrane transporter activity
5	GO:0009882	blue light photoreceptor activity	13	13	GO:0009881	photoreceptor activity
6	GO:0004090	carbonyl reductase (NADPH) activity	13	13	GO:0016616	oxidoreductase activity, acting on the CH-OH group of donors, NAD or NADP as acceptor
5	GO:0043274	phospholipase binding	13	13	GO:0019899	enzyme binding
7	GO:0016151	nickel cation binding	13	13	GO:0046914	transition metal ion binding
6	GO:0008800	beta-lactamase activity	13	13	GO:0016812	hydrolase activity, acting on carbon-nitrogen (but not peptide) bonds, in cyclic amides
5	GO:0003954	NADH dehydrogenase activity	28	12.88	GO:0016651	oxidoreductase activity, acting on NAD(P)H
4	GO:0019213	deacetylase activity	32	12.8	GO:0016787	hydrolase activity
4	GO:0000149	SNARE binding	18	12.72	GO:0005515	protein binding
6	GO:0005088	Ras guanyl-nucleotide exchange factor activity	21	12.6	GO:0005083, GO:0005085	small GTPase regulator activity, guanyl-nucleotide exchange factor activity
7	GO:0008527	taste receptor activity	21	12.6	GO:0004930	G-protein coupled receptor activity
7	GO:0051748	UTP-monosaccharide-1-phosphate uridylyltransferase activity	9	12.6	GO:0070569	uridylyltransferase activity
6	GO:0015929	hexosaminidase activity	21	12.36	GO:0004553	hydrolase activity, hydrolyzing O-glycosyl compounds
4	GO:0043178	alcohol binding	22	12.24	GO:0036094	small molecule binding
5	GO:0016901	oxidoreductase activity, acting on the CH-OH group of donors, quinone or similar compound as acceptor	15	12.22	GO:0016614	oxidoreductase activity, acting on CH-OH group of donors
6	GO:0070815	peptidyl-lysine 5-dioxygenase activity	15	12.2	GO:0016706	oxidoreductase activity, acting on paired donors, with incorporation or reduction of molecular oxygen, 2-oxoglutarate as one donor, and incorporation of one atom each of oxygen into both donors
5	GO:0005048	signal sequence binding	23	12.2	GO:0042277	peptide binding
8	GO:0000175	3'-5'-exoribonuclease activity	17	12.2	GO:0016896, GO:0008408	exoribonuclease activity, producing 5'-phosphomonoesters, 3'-5' exonuclease activity
7	GO:0019206	nucleoside kinase activity	21	12.12	GO:0019205	nucleobase-containing compound kinase activity
8	GO:0008266	poly(U) RNA binding	12	12	GO:0008187	poly-pyrimidine tract binding
5	GO:0004124	cysteine synthase activity	12	12	GO:0016835	carbon-oxygen lyase activity
8	GO:0008198	ferrous iron binding	12	12	GO:0005506	iron ion binding
10	GO:0008574	plus-end-directed microtubule motor activity	12	12	GO:0003777	microtubule motor activity
4	GO:0008061	chitin binding	12	12	GO:0097367	carbohydrate derivative binding
10	GO:0008569	minus-end-directed microtubule motor activity	12	12	GO:0003777	microtubule motor activity
4	GO:0043548	phosphatidylinositol 3-kinase binding	12	12	GO:0005515	protein binding
13	GO:0005250	A-type (transient outward) potassium channel activity	12	12	GO:0015271	outward rectifier potassium channel activity
5	GO:0000062	fatty-acyl-CoA binding	12	12	GO:0050662, GO:0043168	coenzyme binding, anion binding
9	GO:0004535	poly(A)-specific ribonuclease activity	12	12	GO:0000175	3'-5'-exoribonuclease activity
7	GO:0070736	protein-glycine ligase activity, initiating	12	12	GO:0070735	protein-glycine ligase activity
4	GO:0044183	protein binding involved in protein folding	12	12	GO:0005515	protein binding
6	GO:0008970	phosphatidylcholine 1-acylhydrolase activity	12	12	GO:0052689, GO:0004620	carboxylic ester hydrolase activity, phospholipase activity
4	GO:0071889	14-3-3 protein binding	12	12	GO:0005515	protein binding
5	GO:0051007	squalene-hopene cyclase activity	12	12	GO:0016866, GO:0034072	intramolecular transferase activity, squalene cyclase activity
6	GO:0052739	phosphatidylserine 1-acylhydrolase activity	12	12	GO:0052689, GO:0004620	carboxylic ester hydrolase activity, phospholipase activity
7	GO:0003872	6-phosphofructokinase activity	12	12	GO:0008443	phosphofructokinase activity
4	GO:0030611	arsenate reductase activity	20	12	GO:0016491	oxidoreductase activity
8	GO:0047462	phenylalanine racemase (ATP-hydrolyzing) activity	12	12	GO:0047661	amino-acid racemase activity
12	GO:0086006	voltage-gated sodium channel activity involved in regulation of cardiac muscle cell action potential	14	12	GO:0005248	voltage-gated sodium channel activity
6	GO:0052740	1-acyl-2-lysophosphatidylserine acylhydrolase activity	12	12	GO:0052689, GO:0004620	carboxylic ester hydrolase activity, phospholipase activity
5	GO:0030614	oxidoreductase activity, acting on phosphorus or arsenic in donors, disulfide as acceptor	20	12	GO:0030613	oxidoreductase activity, acting on phosphorus or arsenic in donors
8	GO:0016277	[myelin basic protein]-arginine N-methyltransferase activity	12	12	GO:0016274	protein-arginine N-methyltransferase activity
8	GO:0036310	annealing helicase activity	12	12	GO:0017111	nucleoside-triphosphatase activity
8	GO:0016896	exoribonuclease activity, producing 5'-phosphomonoesters	24	11.92	GO:0004532, GO:0016796	exoribonuclease activity, exonuclease activity, active with either ribo- or deoxyribonucleic acids and producing 5'-phosphomonoesters
8	GO:0016433	rRNA (adenine) methyltransferase activity	18	11.84	GO:0008649	rRNA methyltransferase activity
2	GO:0000988	protein binding transcription factor activity	54	11.82	GO:0003674	molecular_function
4	GO:0030414	peptidase inhibitor activity	23	11.82	GO:0004857, GO:0061134	enzyme inhibitor activity, peptidase regulator activity
7	GO:0015146	pentose transmembrane transporter activity	10	11.8	GO:0015145	monosaccharide transmembrane transporter activity
4	GO:0015562	efflux transmembrane transporter activity	13	11.8	GO:0022857	transmembrane transporter activity
8	GO:0003747	translation release factor activity	15	11.8	GO:0008079	translation termination factor activity
7	GO:0004557	alpha-galactosidase activity	15	11.8	GO:0015925	galactosidase activity
7	GO:0004558	alpha-glucosidase activity	16	11.6	GO:0015926	glucosidase activity
5	GO:0046857	oxidoreductase activity, acting on other nitrogenous compounds as donors, with NAD or NADP as acceptor	17	11.6	GO:0016661	oxidoreductase activity, acting on other nitrogenous compounds as donors
4	GO:0001948	glycoprotein binding	12	11.6	GO:0005515	protein binding
7	GO:0051998	protein carboxyl O-methyltransferase activity	20	11.52	GO:0008276, GO:0010340	protein methyltransferase activity, carboxyl-O-methyltransferase activity
5	GO:0016863	intramolecular oxidoreductase activity, transposing C=C bonds	19	11.4	GO:0016860	intramolecular oxidoreductase activity
4	GO:0005539	glycosaminoglycan binding	17	11.4	GO:0097367	carbohydrate derivative binding
10	GO:0043138	3'-5' DNA helicase activity	17	11.4	GO:0003678	DNA helicase activity
5	GO:0051020	GTPase binding	44	11.34	GO:0019899	enzyme binding
6	GO:0035257	nuclear hormone receptor binding	22	11.28	GO:0051427	hormone receptor binding
5	GO:0019905	syntaxin binding	12	11.2	GO:0000149	SNARE binding
8	GO:0015179	L-amino acid transmembrane transporter activity	9	11.2	GO:0015171	amino acid transmembrane transporter activity
5	GO:0015440	peptide-transporting ATPase activity	15	11.2	GO:0042887, GO:0042626, GO:0015197	amide transmembrane transporter activity, ATPase activity, coupled to transmembrane movement of substances, peptide transporter activity
7	GO:0004629	phospholipase C activity	16	11.2	GO:0008081, GO:0004620	phosphoric diester hydrolase activity, phospholipase activity
4	GO:0009927	histidine phosphotransfer kinase activity	11	11	GO:0016301, GO:0004871	kinase activity, signal transducer activity
5	GO:0017134	fibroblast growth factor binding	11	11	GO:0019838	growth factor binding
6	GO:0004047	aminomethyltransferase activity	11	11	GO:0008168	methyltransferase activity
6	GO:0004069	L-aspartate:2-oxoglutarate aminotransferase activity	11	11	GO:0008483	transaminase activity
5	GO:0051538	3 iron, 4 sulfur cluster binding	11	11	GO:0051536	iron-sulfur cluster binding
6	GO:0033925	mannosyl-glycoprotein endo-beta-N-acetylglucosaminidase activity	11	11	GO:0004553	hydrolase activity, hydrolyzing O-glycosyl compounds
6	GO:0003856	3-dehydroquinate synthase activity	11	11	GO:0016838	carbon-oxygen lyase activity, acting on phosphates
7	GO:0046524	sucrose-phosphate synthase activity	11	11	GO:0035251	UDP-glucosyltransferase activity
6	GO:0018580	nitronate monooxygenase activity	11	11	GO:0016703	oxidoreductase activity, acting on single donors with incorporation of molecular oxygen, incorporation of one atom of oxygen (internal monooxygenases or internal mixed function oxidases)
5	GO:0005315	inorganic phosphate transmembrane transporter activity	11	11	GO:1901677, GO:0015291	phosphate transmembrane transporter activity, secondary active transmembrane transporter activity
6	GO:0015421	oligopeptide-transporting ATPase activity	11	11	GO:0015440, GO:0035673	peptide-transporting ATPase activity, oligopeptide transmembrane transporter activity
9	GO:0004523	ribonuclease H activity	11	11	GO:0016891	endoribonuclease activity, producing 5'-phosphomonoesters
4	GO:0030332	cyclin binding	11	11	GO:0005515	protein binding
8	GO:0004414	homoserine O-acetyltransferase activity	11	11	GO:0016413	O-acetyltransferase activity
5	GO:0048156	tau protein binding	11	11	GO:0008092	cytoskeletal protein binding
6	GO:0018801	glutaconyl-CoA decarboxylase activity	11	11	GO:0016831	carboxy-lyase activity
4	GO:0016018	cyclosporin A binding	11	11	GO:0042277, GO:0008144	peptide binding, drug binding
6	GO:0008121	ubiquinol-cytochrome-c reductase activity	11	11	GO:0016681, GO:0015078	oxidoreductase activity, acting on diphenols and related substances as donors, cytochrome as acceptor, hydrogen ion transmembrane transporter activity
7	GO:0050897	cobalt ion binding	11	11	GO:0046914	transition metal ion binding
6	GO:0008667	2,3-dihydro-2,3-dihydroxybenzoate dehydrogenase activity	11	11	GO:0016628	oxidoreductase activity, acting on the CH-CH group of donors, NAD or NADP as acceptor
9	GO:0042132	fructose 1,6-bisphosphate 1-phosphatase activity	11	11	GO:0050308	sugar-phosphatase activity
6	GO:0004148	dihydrolipoyl dehydrogenase activity	11	11	GO:0016668	oxidoreductase activity, acting on a sulfur group of donors, NAD(P) as acceptor
7	GO:0004556	alpha-amylase activity	11	11	GO:0016160	amylase activity
8	GO:0035242	protein-arginine omega-N asymmetric methyltransferase activity	11	11	GO:0016274	protein-arginine N-methyltransferase activity
7	GO:0004579	dolichyl-diphosphooligosaccharide-protein glycotransferase activity	11	11	GO:0004576	oligosaccharyl transferase activity
8	GO:0004127	cytidylate kinase activity	11	11	GO:0019201	nucleotide kinase activity
7	GO:0004830	tryptophan-tRNA ligase activity	11	11	GO:0004812	aminoacyl-tRNA ligase activity
7	GO:0070737	protein-glycine ligase activity, elongating	11	11	GO:0070735	protein-glycine ligase activity
5	GO:0016168	chlorophyll binding	11	11	GO:0046906	tetrapyrrole binding
5	GO:0003917	DNA topoisomerase type I activity	11	11	GO:0003916	DNA topoisomerase activity
7	GO:0004529	exodeoxyribonuclease activity	31	10.94	GO:0004536, GO:0004527	deoxyribonuclease activity, exonuclease activity
5	GO:0001664	G-protein coupled receptor binding	20	10.88	GO:0005102	receptor binding
7	GO:0070717	poly-purine tract binding	18	10.8	GO:0003727	single-stranded RNA binding
6	GO:0070567	cytidylyltransferase activity	18	10.8	GO:0016779	nucleotidyltransferase activity
8	GO:0015924	mannosyl-oligosaccharide mannosidase activity	18	10.8	GO:0004559	alpha-mannosidase activity
5	GO:0016682	oxidoreductase activity, acting on diphenols and related substances as donors, oxygen as acceptor	18	10.8	GO:0016679	oxidoreductase activity, acting on diphenols and related substances as donors
7	GO:0035258	steroid hormone receptor binding	17	10.8	GO:0035257	nuclear hormone receptor binding
9	GO:0051139	metal ion:hydrogen antiporter activity	18	10.8	GO:0046873, GO:0015491, GO:0015299	metal ion transmembrane transporter activity, cation:cation antiporter activity, solute:hydrogen antiporter activity
6	GO:0002161	aminoacyl-tRNA editing activity	11	10.6	GO:0052689	carboxylic ester hydrolase activity
9	GO:0004723	calcium-dependent protein serine/threonine phosphatase activity	11	10.6	GO:0004722	protein serine/threonine phosphatase activity
6	GO:0004753	saccharopine dehydrogenase activity	11	10.6	GO:0016646	oxidoreductase activity, acting on the CH-NH group of donors, NAD or NADP as acceptor
6	GO:0019903	protein phosphatase binding	13	10.6	GO:0019902	phosphatase binding
4	GO:0016679	oxidoreductase activity, acting on diphenols and related substances as donors	29	10.44	GO:0016491	oxidoreductase activity
4	GO:0061135	endopeptidase regulator activity	22	10.42	GO:0061134	peptidase regulator activity
6	GO:0016289	CoA hydrolase activity	16	10.32	GO:0016790	thiolester hydrolase activity
6	GO:0000030	mannosyltransferase activity	15	10.28	GO:0016758	transferase activity, transferring hexosyl groups
8	GO:0015105	arsenite transmembrane transporter activity	16	10.24	GO:0015103	inorganic anion transmembrane transporter activity
5	GO:0046912	transferase activity, transferring acyl groups, acyl groups converted into alkyl on transfer	16	10.2	GO:0016746	transferase activity, transferring acyl groups
7	GO:0031127	alpha-(1,2)-fucosyltransferase activity	17	10.2	GO:0008417	fucosyltransferase activity
5	GO:0016421	CoA carboxylase activity	10	10.2	GO:0016885	ligase activity, forming carbon-carbon bonds
3	GO:0051184	cofactor transporter activity	21	10.2	GO:0005215	transporter activity
6	GO:0015417	polyamine-transporting ATPase activity	10	10.2	GO:0015203, GO:0042626	polyamine transmembrane transporter activity, ATPase activity, coupled to transmembrane movement of substances
7	GO:0015216	purine nucleotide transmembrane transporter activity	14	10.15	GO:0015215	nucleotide transmembrane transporter activity
5	GO:0016634	oxidoreductase activity, acting on the CH-CH group of donors, oxygen as acceptor	18	10.08	GO:0016627	oxidoreductase activity, acting on the CH-CH group of donors
4	GO:1901618	organic hydroxy compound transmembrane transporter activity	17	10.09	GO:0022857	transmembrane transporter activity
7	GO:0004559	alpha-mannosidase activity	22	10.08	GO:0015923	mannosidase activity
3	GO:0019208	phosphatase regulator activity	26	10.06	GO:0030234	enzyme regulator activity
6	GO:0000975	regulatory region DNA binding	23	10.02	GO:0003677, GO:0001067	DNA binding, regulatory region nucleic acid binding
6	GO:0004345	glucose-6-phosphate dehydrogenase activity	10	10	GO:0016616	oxidoreductase activity, acting on the CH-OH group of donors, NAD or NADP as acceptor
8	GO:0046969	NAD-dependent histone deacetylase activity (H3-K9 specific)	10	10	GO:0032129, GO:0017136	histone deacetylase activity (H3-K9 specific), NAD-dependent histone deacetylase activity
6	GO:0050641	6-methylsalicylic acid synthase activity	10	10	GO:0016747	transferase activity, transferring acyl groups other than amino-acyl groups
6	GO:0008240	tripeptidyl-peptidase activity	10	10	GO:0008238, GO:0008236	exopeptidase activity, serine-type peptidase activity
8	GO:0003985	acetyl-CoA C-acetyltransferase activity	10	10	GO:0016453, GO:0003988	C-acetyltransferase activity, acetyl-CoA C-acyltransferase activity
7	GO:0003825	alpha,alpha-trehalose-phosphate synthase (UDP-forming) activity	10	10	GO:0035251	UDP-glucosyltransferase activity
8	GO:0046933	proton-transporting ATP synthase activity, rotational mechanism	10	10	GO:0019829, GO:0015078, GO:0044769	cation-transporting ATPase activity, hydrogen ion transmembrane transporter activity, ATPase activity, coupled to transmembrane movement of ions, rotational mechanism
4	GO:0008201	heparin binding	10	10	GO:0005539, GO:0043168, GO:1901681	glycosaminoglycan binding, anion binding, sulfur compound binding
8	GO:0016428	tRNA (cytosine-5-)-methyltransferase activity	10	10	GO:0016427	tRNA (cytosine) methyltransferase activity
9	GO:0005223	intracellular cGMP activated cation channel activity	10	10	GO:0005221	intracellular cyclic nucleotide activated cation channel activity
8	GO:0008199	ferric iron binding	10	10	GO:0005506	iron ion binding
7	GO:0016303	1-phosphatidylinositol-3-kinase activity	10	10	GO:0035004, GO:0052742	phosphatidylinositol 3-kinase activity, phosphatidylinositol kinase activity
6	GO:0004140	dephospho-CoA kinase activity	10	10	GO:0016301, GO:0016773	kinase activity, phosphotransferase activity, alcohol group as acceptor
5	GO:0042826	histone deacetylase binding	10	10	GO:0019899	enzyme binding
5	GO:0043559	insulin binding	10	10	GO:0017046	peptide hormone binding
7	GO:0004826	phenylalanine-tRNA ligase activity	10	10	GO:0004812	aminoacyl-tRNA ligase activity
5	GO:0004392	heme oxygenase (decyclizing) activity	10	10	GO:0016705	oxidoreductase activity, acting on paired donors, with incorporation or reduction of molecular oxygen
6	GO:0004807	triose-phosphate isomerase activity	10	10	GO:0016861	intramolecular oxidoreductase activity, interconverting aldoses and ketoses
8	GO:0000405	bubble DNA binding	10	10	GO:0000217	DNA secondary structure binding
8	GO:0003935	GTP cyclohydrolase II activity	10	10	GO:0003933	GTP cyclohydrolase activity
6	GO:0004622	lysophospholipase activity	10	10	GO:0052689, GO:0004620	carboxylic ester hydrolase activity, phospholipase activity
8	GO:0004708	MAP kinase kinase activity	10	10	GO:0004712	protein serine/threonine/tyrosine kinase activity
7	GO:0004356	glutamate-ammonia ligase activity	10	10	GO:0016211	ammonia ligase activity
8	GO:0019784	NEDD8-specific protease activity	10	10	GO:0019783	small conjugating protein-specific protease activity
4	GO:0019826	oxygen sensor activity	10	10	GO:0019825	oxygen binding
6	GO:0004733	pyridoxamine-phosphate oxidase activity	10	10	GO:0016641	oxidoreductase activity, acting on the CH-NH2 group of donors, oxygen as acceptor
7	GO:0003886	DNA (cytosine-5-)-methyltransferase activity	10	10	GO:0009008, GO:0008757	DNA-methyltransferase activity, S-adenosylmethionine-dependent methyltransferase activity
4	GO:0004602	glutathione peroxidase activity	10	10	GO:0004601	peroxidase activity
7	GO:0051010	microtubule plus-end binding	10	10	GO:0008017	microtubule binding
6	GO:0004104	cholinesterase activity	11	9.8	GO:0052689	carboxylic ester hydrolase activity
7	GO:0008409	5'-3' exonuclease activity	11	9.68	GO:0004527	exonuclease activity
6	GO:0004029	aldehyde dehydrogenase (NAD) activity	10	9.6	GO:0016620	oxidoreductase activity, acting on the aldehyde or oxo group of donors, NAD or NADP as acceptor
3	GO:0042562	hormone binding	18	9.6	GO:0005488	binding
6	GO:0004030	aldehyde dehydrogenase [NAD(P)+] activity	10	9.6	GO:0016620	oxidoreductase activity, acting on the aldehyde or oxo group of donors, NAD or NADP as acceptor
6	GO:0035004	phosphatidylinositol 3-kinase activity	10	9.6	GO:0016301	kinase activity
6	GO:0052742	phosphatidylinositol kinase activity	16	9.6	GO:0016301, GO:0016773	kinase activity, phosphotransferase activity, alcohol group as acceptor
7	GO:0005365	myo-inositol transmembrane transporter activity	10	9.6	GO:0015166	polyol transmembrane transporter activity
5	GO:0016703	oxidoreductase activity, acting on single donors with incorporation of molecular oxygen, incorporation of one atom of oxygen (internal monooxygenases or internal mixed function oxidases)	16	9.6	GO:0004497, GO:0016701	monooxygenase activity, oxidoreductase activity, acting on single donors with incorporation of molecular oxygen
5	GO:0016813	hydrolase activity, acting on carbon-nitrogen (but not peptide) bonds, in linear amidines	7	9.4	GO:0016810	hydrolase activity, acting on carbon-nitrogen (but not peptide) bonds
3	GO:0005246	calcium channel regulator activity	10	9.2	GO:0016247	channel regulator activity
6	GO:0016409	palmitoyltransferase activity	12	9.2	GO:0016747	transferase activity, transferring acyl groups other than amino-acyl groups
4	GO:0016885	ligase activity, forming carbon-carbon bonds	13	9.12	GO:0016874	ligase activity
6	GO:0015923	mannosidase activity	28	9.09	GO:0004553	hydrolase activity, hydrolyzing O-glycosyl compounds
6	GO:0031071	cysteine desulfurase activity	9	9	GO:0016783	sulfurtransferase activity
8	GO:0017048	Rho GTPase binding	11	9	GO:0017016	Ras GTPase binding
7	GO:0030731	guanidinoacetate N-methyltransferase activity	9	9	GO:0008757	S-adenosylmethionine-dependent methyltransferase activity
6	GO:0003796	lysozyme activity	9	9	GO:0004553	hydrolase activity, hydrolyzing O-glycosyl compounds
7	GO:0000179	rRNA (adenine-N6,N6-)-dimethyltransferase activity	9	9	GO:0008170, GO:0016433	N-methyltransferase activity, rRNA (adenine) methyltransferase activity
6	GO:0048487	beta-tubulin binding	9	9	GO:0015631	tubulin binding
6	GO:0033608	formyl-CoA transferase activity	9	9	GO:0008410	CoA-transferase activity
7	GO:0004315	3-oxoacyl-[acyl-carrier-protein] synthase activity	9	9	GO:0004312	fatty acid synthase activity
6	GO:0035673	oligopeptide transmembrane transporter activity	15	9	GO:0015198, GO:0042887	oligopeptide transporter activity, amide transmembrane transporter activity
10	GO:0015087	cobalt ion transmembrane transporter activity	9	9	GO:0046915	transition metal ion transmembrane transporter activity
7	GO:0048027	mRNA 5'-UTR binding	9	9	GO:0003729	mRNA binding
7	GO:0008898	homocysteine S-methyltransferase activity	9	9	GO:0008757, GO:0008172	S-adenosylmethionine-dependent methyltransferase activity, S-methyltransferase activity
5	GO:0015576	sorbitol transmembrane transporter activity	9	9	GO:0015144, GO:0022804, GO:0015166	carbohydrate transmembrane transporter activity, active transmembrane transporter activity, polyol transmembrane transporter activity
5	GO:0045296	cadherin binding	9	9	GO:0050839	cell adhesion molecule binding
7	GO:0046870	cadmium ion binding	9	9	GO:0046914	transition metal ion binding
5	GO:0001540	beta-amyloid binding	9	9	GO:0042277	peptide binding
4	GO:0016744	transferase activity, transferring aldehyde or ketonic groups	13	9	GO:0016740	transferase activity
6	GO:0003978	UDP-glucose 4-epimerase activity	9	9	GO:0016857	racemase and epimerase activity, acting on carbohydrates and derivatives
6	GO:0070402	NADPH binding	9	9	GO:0050661, GO:0043168	NADP binding, anion binding
6	GO:0031685	adenosine receptor binding	9	9	GO:0001664	G-protein coupled receptor binding
4	GO:0043546	molybdopterin cofactor binding	9	9	GO:1901363, GO:0050662, GO:0097159	heterocyclic compound binding, coenzyme binding, organic cyclic compound binding
6	GO:0070546	L-phenylalanine aminotransferase activity	15	9	GO:0008483	transaminase activity
5	GO:0070628	proteasome binding	9	9	GO:0032403	protein complex binding
6	GO:0004649	poly(ADP-ribose) glycohydrolase activity	9	9	GO:0004553	hydrolase activity, hydrolyzing O-glycosyl compounds
6	GO:0003987	acetate-CoA ligase activity	9	9	GO:0016878, GO:0016405	acid-thiol ligase activity, CoA-ligase activity
7	GO:0000285	1-phosphatidylinositol-3-phosphate 5-kinase activity	9	9	GO:0016307	phosphatidylinositol phosphate kinase activity
7	GO:0015446	arsenite-transmembrane transporting ATPase activity	9	9	GO:0043225, GO:0019829, GO:0008490	anion transmembrane-transporting ATPase activity, cation-transporting ATPase activity, arsenite secondary active transmembrane transporter activity
5	GO:0033764	steroid dehydrogenase activity, acting on the CH-OH group of donors, NAD or NADP as acceptor	14	9	GO:0016229, GO:0016616	steroid dehydrogenase activity, oxidoreductase activity, acting on the CH-OH group of donors, NAD or NADP as acceptor
7	GO:0016262	protein N-acetylglucosaminyltransferase activity	9	9	GO:0008375	acetylglucosaminyltransferase activity
6	GO:0004616	phosphogluconate dehydrogenase (decarboxylating) activity	9	9	GO:0016616	oxidoreductase activity, acting on the CH-OH group of donors, NAD or NADP as acceptor
8	GO:0003983	UTP:glucose-1-phosphate uridylyltransferase activity	9	9	GO:0051748	UTP-monosaccharide-1-phosphate uridylyltransferase activity
8	GO:0015148	D-xylose transmembrane transporter activity	9	9	GO:0015146	pentose transmembrane transporter activity
8	GO:0047689	aspartate racemase activity	9	9	GO:0047661	amino-acid racemase activity
7	GO:0004647	phosphoserine phosphatase activity	9	9	GO:0016791	phosphatase activity
5	GO:0051864	histone demethylase activity (H3-K36 specific)	9	9	GO:0032452, GO:0016706	histone demethylase activity, oxidoreductase activity, acting on paired donors, with incorporation or reduction of molecular oxygen, 2-oxoglutarate as one donor, and incorporation of one atom each of oxygen into both donors
7	GO:0003957	NAD(P)+ transhydrogenase (B-specific) activity	9	9	GO:0008746, GO:0015078	NAD(P)+ transhydrogenase activity, hydrogen ion transmembrane transporter activity
7	GO:0047334	diphosphate-fructose-6-phosphate 1-phosphotransferase activity	9	9	GO:0008443	phosphofructokinase activity
5	GO:0016838	carbon-oxygen lyase activity, acting on phosphates	15	9	GO:0016835	carbon-oxygen lyase activity
3	GO:0004784	superoxide dismutase activity	9	9	GO:0016721, GO:0016209	oxidoreductase activity, acting on superoxide radicals as acceptor, antioxidant activity
8	GO:0015591	D-ribose transmembrane transporter activity	9	9	GO:0015146	pentose transmembrane transporter activity
7	GO:0005046	KDEL sequence binding	9	9	GO:0046923	ER retention sequence binding
5	GO:0015575	mannitol transmembrane transporter activity	9	9	GO:0015144, GO:0015166	carbohydrate transmembrane transporter activity, polyol transmembrane transporter activity
7	GO:0009678	hydrogen-translocating pyrophosphatase activity	9	9	GO:0015405, GO:0016462	P-P-bond-hydrolysis-driven transmembrane transporter activity, pyrophosphatase activity
6	GO:0008831	dTDP-4-dehydrorhamnose reductase activity	9	9	GO:0016616	oxidoreductase activity, acting on the CH-OH group of donors, NAD or NADP as acceptor
7	GO:0052866	phosphatidylinositol phosphate phosphatase activity	17	8.96	GO:0016791	phosphatase activity
8	GO:0030983	mismatched DNA binding	9	8.91	GO:0003690	double-stranded DNA binding
7	GO:0015296	anion:cation symporter activity	16	8.88	GO:0008509, GO:0015294	anion transmembrane transporter activity, solute:cation symporter activity
4	GO:0019211	phosphatase activator activity	14	8.8	GO:0019208, GO:0008047	phosphatase regulator activity, enzyme activator activity
7	GO:0008187	poly-pyrimidine tract binding	14	8.8	GO:0003727	single-stranded RNA binding
6	GO:0005347	ATP transmembrane transporter activity	10	8.8	GO:0015211, GO:0005346, GO:0000295	purine nucleoside transmembrane transporter activity, purine ribonucleotide transmembrane transporter activity, adenine nucleotide transmembrane transporter activity
5	GO:0016742	hydroxymethyl-, formyl- and related transferase activity	11	8.8	GO:0016741	transferase activity, transferring one-carbon groups
6	GO:0015217	ADP transmembrane transporter activity	10	8.8	GO:0015211, GO:0005346, GO:0000295	purine nucleoside transmembrane transporter activity, purine ribonucleotide transmembrane transporter activity, adenine nucleotide transmembrane transporter activity
4	GO:0016229	steroid dehydrogenase activity	18	8.76	GO:0016491	oxidoreductase activity
3	GO:0038024	cargo receptor activity	15	8.76	GO:0004872	receptor activity
5	GO:0016624	oxidoreductase activity, acting on the aldehyde or oxo group of donors, disulfide as acceptor	10	8.6	GO:0016903	oxidoreductase activity, acting on the aldehyde or oxo group of donors
5	GO:0000104	succinate dehydrogenase activity	9	8.6	GO:0016627	oxidoreductase activity, acting on the CH-CH group of donors
6	GO:0015450	P-P-bond-hydrolysis-driven protein transmembrane transporter activity	11	8.6	GO:0008320, GO:0015405	protein transmembrane transporter activity, P-P-bond-hydrolysis-driven transmembrane transporter activity
5	GO:0016880	acid-ammonia (or amide) ligase activity	16	8.4	GO:0016879	ligase activity, forming carbon-nitrogen bonds
6	GO:0016160	amylase activity	14	8.4	GO:0004553	hydrolase activity, hydrolyzing O-glycosyl compounds
6	GO:0051766	inositol trisphosphate kinase activity	14	8.4	GO:0016301, GO:0016773	kinase activity, phosphotransferase activity, alcohol group as acceptor
8	GO:0016434	rRNA (cytosine) methyltransferase activity	14	8.4	GO:0008649	rRNA methyltransferase activity
7	GO:0019204	nucleotide phosphatase activity	10	8.4	GO:0016791	phosphatase activity
5	GO:0019902	phosphatase binding	15	8.36	GO:0019899	enzyme binding
6	GO:0008169	C-methyltransferase activity	11	8.28	GO:0008168	methyltransferase activity
4	GO:0034185	apolipoprotein binding	9	8.2	GO:0005515	protein binding
5	GO:0003714	transcription corepressor activity	9	8.2	GO:0003712	transcription cofactor activity
5	GO:0016538	cyclin-dependent protein serine/threonine kinase regulator activity	9	8.2	GO:0019887	protein kinase regulator activity
7	GO:0004532	exoribonuclease activity	25	8.15	GO:0004527, GO:0004540	exonuclease activity, ribonuclease activity
6	GO:0019238	cyclohydrolase activity	18	8.16	GO:0016814	hydrolase activity, acting on carbon-nitrogen (but not peptide) bonds, in cyclic amidines
5	GO:0008320	protein transmembrane transporter activity	14	8.16	GO:0008565, GO:0022884	protein transporter activity, macromolecule transmembrane transporter activity
4	GO:0016725	oxidoreductase activity, acting on CH or CH2 groups	16	8.12	GO:0016491	oxidoreductase activity
3	GO:0061134	peptidase regulator activity	26	8.03	GO:0030234	enzyme regulator activity
5	GO:0008083	growth factor activity	8	8	GO:0005102	receptor binding
6	GO:0003951	NAD+ kinase activity	8	8	GO:0016301, GO:0016773	kinase activity, phosphotransferase activity, alcohol group as acceptor
6	GO:0009703	nitrate reductase (NADH) activity	8	8	GO:0046857, GO:0008940	oxidoreductase activity, acting on other nitrogenous compounds as donors, with NAD or NADP as acceptor, nitrate reductase activity
6	GO:0004066	asparagine synthase (glutamine-hydrolyzing) activity	8	8	GO:0016884	carbon-nitrogen ligase activity, with glutamine as amido-N-donor
8	GO:0000210	NAD+ diphosphatase activity	8	8	GO:0004551	nucleotide diphosphatase activity
7	GO:0003968	RNA-directed RNA polymerase activity	8	8	GO:0034062	RNA polymerase activity
7	GO:0042409	caffeoyl-CoA O-methyltransferase activity	8	8	GO:0008757, GO:0008171	S-adenosylmethionine-dependent methyltransferase activity, O-methyltransferase activity
8	GO:0016295	myristoyl-[acyl-carrier-protein] hydrolase activity	8	8	GO:0016297	acyl-[acyl-carrier-protein] hydrolase activity
4	GO:0000900	translation repressor activity, nucleic acid binding	8	8	GO:0090079, GO:0030371	translation regulator activity, nucleic acid binding, translation repressor activity
5	GO:0051920	peroxiredoxin activity	8	8	GO:0016705	oxidoreductase activity, acting on paired donors, with incorporation or reduction of molecular oxygen
8	GO:0016296	palmitoyl-[acyl-carrier-protein] hydrolase activity	8	8	GO:0016297	acyl-[acyl-carrier-protein] hydrolase activity
6	GO:0004568	chitinase activity	8	8	GO:0004553	hydrolase activity, hydrolyzing O-glycosyl compounds
7	GO:0008967	phosphoglycolate phosphatase activity	8	8	GO:0016791	phosphatase activity
6	GO:0004730	pseudouridylate synthase activity	8	8	GO:0016836	hydro-lyase activity
7	GO:0005546	phosphatidylinositol-4,5-bisphosphate binding	8	8	GO:1901981	phosphatidylinositol phosphate binding
5	GO:0004075	biotin carboxylase activity	8	8	GO:0016879	ligase activity, forming carbon-nitrogen bonds
7	GO:0070530	K63-linked polyubiquitin binding	8	8	GO:0031593	polyubiquitin binding
8	GO:0004805	trehalose-phosphatase activity	8	8	GO:0019203	carbohydrate phosphatase activity
6	GO:0047964	glyoxylate reductase activity	8	8	GO:0016616	oxidoreductase activity, acting on the CH-OH group of donors, NAD or NADP as acceptor
6	GO:0004867	serine-type endopeptidase inhibitor activity	8	8	GO:0004866	endopeptidase inhibitor activity
6	GO:0004634	phosphopyruvate hydratase activity	8	8	GO:0016836	hydro-lyase activity
6	GO:0008474	palmitoyl-(protein) hydrolase activity	8	8	GO:0016790	thiolester hydrolase activity
7	GO:0070740	tubulin-glutamic acid ligase activity	8	8	GO:0070739	protein-glutamic acid ligase activity
6	GO:0009044	xylan 1,4-beta-xylosidase activity	8	8	GO:0004553	hydrolase activity, hydrolyzing O-glycosyl compounds
7	GO:0050265	RNA uridylyltransferase activity	8	8	GO:0070569	uridylyltransferase activity
7	GO:0030697	S-adenosylmethionine-dependent tRNA (m5U54) methyltransferase activity	8	8	GO:0008757, GO:0030696	S-adenosylmethionine-dependent methyltransferase activity, tRNA (m5U54) methyltransferase activity
6	GO:0033910	glucan 1,4-alpha-maltotetraohydrolase activity	8	8	GO:0004553	hydrolase activity, hydrolyzing O-glycosyl compounds
6	GO:0003938	IMP dehydrogenase activity	8	8	GO:0016616	oxidoreductase activity, acting on the CH-OH group of donors, NAD or NADP as acceptor
6	GO:0008914	leucyltransferase activity	8	8	GO:0016755	transferase activity, transferring amino-acyl groups
7	GO:0008780	acyl-[acyl-carrier-protein]-UDP-N-acetylglucosamine O-acyltransferase activity	8	8	GO:0008374	O-acyltransferase activity
8	GO:0008553	hydrogen-exporting ATPase activity, phosphorylative mechanism	8	8	GO:0019829, GO:0015078, GO:0015662	cation-transporting ATPase activity, hydrogen ion transmembrane transporter activity, ATPase activity, coupled to transmembrane movement of ions, phosphorylative mechanism
6	GO:0005459	UDP-galactose transmembrane transporter activity	8	8	GO:0015165	pyrimidine nucleotide-sugar transmembrane transporter activity
6	GO:0018738	S-formylglutathione hydrolase activity	8	8	GO:0016790	thiolester hydrolase activity
5	GO:0004462	lactoylglutathione lyase activity	8	8	GO:0016846	carbon-sulfur lyase activity
6	GO:0008888	glycerol dehydrogenase [NAD+] activity	8	8	GO:0016616	oxidoreductase activity, acting on the CH-OH group of donors, NAD or NADP as acceptor
6	GO:0046556	alpha-N-arabinofuranosidase activity	8	8	GO:0004553	hydrolase activity, hydrolyzing O-glycosyl compounds
5	GO:0008601	protein phosphatase type 2A regulator activity	8	8	GO:0019888	protein phosphatase regulator activity
8	GO:0032450	maltose alpha-glucosidase activity	8	8	GO:0004558	alpha-glucosidase activity
6	GO:0008271	secondary active sulfate transmembrane transporter activity	8	8	GO:0015291, GO:0015116	secondary active transmembrane transporter activity, sulfate transmembrane transporter activity
7	GO:0050321	tau-protein kinase activity	8	8	GO:0004672	protein kinase activity
8	GO:0008663	2',3'-cyclic-nucleotide 2'-phosphodiesterase activity	8	8	GO:0004112	cyclic-nucleotide phosphodiesterase activity
5	GO:0004766	spermidine synthase activity	8	8	GO:0016765	transferase activity, transferring alkyl or aryl (other than methyl) groups
5	GO:0051786	all-trans-retinol 13,14-reductase activity	8	8	GO:0016627	oxidoreductase activity, acting on the CH-CH group of donors
7	GO:0008239	dipeptidyl-peptidase activity	8	8	GO:0008238	exopeptidase activity
6	GO:0070330	aromatase activity	8	8	GO:0016712	oxidoreductase activity, acting on paired donors, with incorporation or reduction of molecular oxygen, reduced flavin or flavoprotein as one donor, and incorporation of one atom of oxygen
6	GO:0008756	o-succinylbenzoate-CoA ligase activity	8	8	GO:0016878, GO:0016405	acid-thiol ligase activity, CoA-ligase activity
6	GO:0030374	ligand-dependent nuclear receptor transcription coactivator activity	8	8	GO:0003713	transcription coactivator activity
7	GO:0004308	exo-alpha-sialidase activity	8	8	GO:0016997	alpha-sialidase activity
8	GO:0052692	raffinose alpha-galactosidase activity	8	8	GO:0004557	alpha-galactosidase activity
8	GO:0004320	oleoyl-[acyl-carrier-protein] hydrolase activity	8	8	GO:0016297	acyl-[acyl-carrier-protein] hydrolase activity
5	GO:0004860	protein kinase inhibitor activity	13	7.96	GO:0019210, GO:0019887	kinase inhibitor activity, protein kinase regulator activity
7	GO:0010340	carboxyl-O-methyltransferase activity	21	7.91	GO:0008171	O-methyltransferase activity
7	GO:0004970	ionotropic glutamate receptor activity	11	7.8	GO:0005230, GO:0008066	extracellular ligand-gated ion channel activity, glutamate receptor activity
4	GO:0015002	heme-copper terminal oxidase activity	13	7.8	GO:0016491	oxidoreductase activity
4	GO:0019838	growth factor binding	13	7.8	GO:0005515	protein binding
6	GO:0008746	NAD(P)+ transhydrogenase activity	12	7.8	GO:0016652	oxidoreductase activity, acting on NAD(P)H, NAD(P) as acceptor
5	GO:0016841	ammonia-lyase activity	10	7.8	GO:0016840	carbon-nitrogen lyase activity
6	GO:0003997	acyl-CoA oxidase activity	9	7.8	GO:0016634	oxidoreductase activity, acting on the CH-CH group of donors, oxygen as acceptor
5	GO:0016778	diphosphotransferase activity	13	7.8	GO:0016772	transferase activity, transferring phosphorus-containing groups
5	GO:0016676	oxidoreductase activity, acting on a heme group of donors, oxygen as acceptor	13	7.8	GO:0016675	oxidoreductase activity, acting on a heme group of donors
4	GO:0016886	ligase activity, forming phosphoric ester bonds	17	7.8	GO:0016874	ligase activity
8	GO:0015175	neutral amino acid transmembrane transporter activity	7	7.76	GO:0015171	amino acid transmembrane transporter activity
7	GO:0004551	nucleotide diphosphatase activity	13	7.68	GO:0016462	pyrophosphatase activity
6	GO:0017069	snRNA binding	8	7.6	GO:0003723	RNA binding
9	GO:0005385	zinc ion transmembrane transporter activity	8	7.6	GO:0072509, GO:0046915	divalent inorganic cation transmembrane transporter activity, transition metal ion transmembrane transporter activity
4	GO:0046332	SMAD binding	9	7.6	GO:0005515	protein binding
6	GO:0070548	L-glutamine aminotransferase activity	8	7.6	GO:0008483	transaminase activity
5	GO:0016987	sigma factor activity	8	7.6	GO:0000996	core DNA-dependent RNA polymerase binding promoter specificity activity
5	GO:0003909	DNA ligase activity	11	7.4	GO:0016886	ligase activity, forming phosphoric ester bonds
5	GO:0008410	CoA-transferase activity	12	7.2	GO:0016782	transferase activity, transferring sulfur-containing groups
7	GO:0016426	tRNA (adenine) methyltransferase activity	12	7.2	GO:0008757, GO:0008175	S-adenosylmethionine-dependent methyltransferase activity, tRNA methyltransferase activity
4	GO:0030613	oxidoreductase activity, acting on phosphorus or arsenic in donors	20	7.2	GO:0016491	oxidoreductase activity
4	GO:0034072	squalene cyclase activity	12	7.2	GO:0009975	cyclase activity
4	GO:0016840	carbon-nitrogen lyase activity	16	7.2	GO:0016829	lyase activity
4	GO:0042393	histone binding	8	7.2	GO:0005515	protein binding
7	GO:0008079	translation termination factor activity	15	7.08	GO:0008135	translation factor activity, nucleic acid binding
7	GO:0035173	histone kinase activity	10	7.04	GO:0004672	protein kinase activity
7	GO:0004813	alanine-tRNA ligase activity	7	7	GO:0004812	aminoacyl-tRNA ligase activity
7	GO:0004824	lysine-tRNA ligase activity	7	7	GO:0004812	aminoacyl-tRNA ligase activity
6	GO:0004658	propionyl-CoA carboxylase activity	7	7	GO:0016421	CoA carboxylase activity
8	GO:0004338	glucan exo-1,3-beta-glucosidase activity	7	7	GO:0008422	beta-glucosidase activity
11	GO:0043141	ATP-dependent 5'-3' DNA helicase activity	7	7	GO:0004003, GO:0043139	ATP-dependent DNA helicase activity, 5'-3' DNA helicase activity
5	GO:0031208	POZ domain binding	7	7	GO:0019904	protein domain specific binding
6	GO:0017091	AU-rich element binding	7	7	GO:0003723	RNA binding
6	GO:0004650	polygalacturonase activity	7	7	GO:0004553	hydrolase activity, hydrolyzing O-glycosyl compounds
7	GO:0052655	L-valine transaminase activity	7	7	GO:0004084	branched-chain-amino-acid transaminase activity
6	GO:0043014	alpha-tubulin binding	7	7	GO:0015631	tubulin binding
5	GO:0031683	G-protein beta/gamma-subunit complex binding	7	7	GO:0032403	protein complex binding
7	GO:0019706	protein-cysteine S-palmitoyltransferase activity	7	7	GO:0016409, GO:0019707	palmitoyltransferase activity, protein-cysteine S-acyltransferase activity
7	GO:0003830	beta-1,4-mannosylglycoprotein 4-beta-N-acetylglucosaminyltransferase activity	7	7	GO:0008375	acetylglucosaminyltransferase activity
7	GO:0004972	N-methyl-D-aspartate selective glutamate receptor activity	7	7	GO:0004970	ionotropic glutamate receptor activity
5	GO:0017022	myosin binding	10	7.01	GO:0008092	cytoskeletal protein binding
5	GO:0070300	phosphatidic acid binding	7	7	GO:0005543	phospholipid binding
6	GO:0004108	citrate (Si)-synthase activity	7	7	GO:0046912	transferase activity, transferring acyl groups, acyl groups converted into alkyl on transfer
7	GO:0052654	L-leucine transaminase activity	7	7	GO:0004084	branched-chain-amino-acid transaminase activity
6	GO:0043958	acryloyl-CoA reductase activity	7	7	GO:0016628	oxidoreductase activity, acting on the CH-CH group of donors, NAD or NADP as acceptor
9	GO:0016149	translation release factor activity, codon specific	7	7	GO:0003747	translation release factor activity
6	GO:0008336	gamma-butyrobetaine dioxygenase activity	7	7	GO:0016706	oxidoreductase activity, acting on paired donors, with incorporation or reduction of molecular oxygen, 2-oxoglutarate as one donor, and incorporation of one atom each of oxygen into both donors
6	GO:0008131	primary amine oxidase activity	7	7	GO:0016641	oxidoreductase activity, acting on the CH-NH2 group of donors, oxygen as acceptor
6	GO:0008942	nitrite reductase [NAD(P)H] activity	7	7	GO:0046857	oxidoreductase activity, acting on other nitrogenous compounds as donors, with NAD or NADP as acceptor
6	GO:0016851	magnesium chelatase activity	7	7	GO:0051003	ligase activity, forming nitrogen-metal bonds, forming coordination complexes
7	GO:0004340	glucokinase activity	7	7	GO:0004396	hexokinase activity
9	GO:0009035	Type I site-specific deoxyribonuclease activity	7	7	GO:0016888, GO:0015666	endodeoxyribonuclease activity, producing 5'-phosphomonoesters, restriction endodeoxyribonuclease activity
4	GO:0008013	beta-catenin binding	7	7	GO:0005515	protein binding
7	GO:0004608	phosphatidylethanolamine N-methyltransferase activity	7	7	GO:0008757, GO:0008170	S-adenosylmethionine-dependent methyltransferase activity, N-methyltransferase activity
8	GO:0032041	NAD-dependent histone deacetylase activity (H3-K14 specific)	7	7	GO:0017136, GO:0031078	NAD-dependent histone deacetylase activity, histone deacetylase activity (H3-K14 specific)
5	GO:0033746	histone demethylase activity (H3-R2 specific)	7	7	GO:0032452	histone demethylase activity
5	GO:0005178	integrin binding	7	7	GO:0032403, GO:0005102	protein complex binding, receptor binding
5	GO:0032795	heterotrimeric G-protein binding	7	7	GO:0032403	protein complex binding
6	GO:0003910	DNA ligase (ATP) activity	7	7	GO:0003909	DNA ligase activity
8	GO:0005452	inorganic anion exchanger activity	7	7	GO:0015301	anion:anion antiporter activity
8	GO:0016290	palmitoyl-CoA hydrolase activity	7	7	GO:0047617	acyl-CoA hydrolase activity
7	GO:0046538	2,3-bisphosphoglycerate-dependent phosphoglycerate mutase activity	7	7	GO:0004619	phosphoglycerate mutase activity
6	GO:0004749	ribose phosphate diphosphokinase activity	7	7	GO:0016778	diphosphotransferase activity
7	GO:0004818	glutamate-tRNA ligase activity	7	7	GO:0004812	aminoacyl-tRNA ligase activity
7	GO:0052656	L-isoleucine transaminase activity	7	7	GO:0004084	branched-chain-amino-acid transaminase activity
9	GO:0060072	large conductance calcium-activated potassium channel activity	7	7	GO:0015269	calcium-activated potassium channel activity
4	GO:0002039	p53 binding	7	7	GO:0005515	protein binding
4	GO:0005344	oxygen transporter activity	7	7	GO:0022892	substrate-specific transporter activity
7	GO:0016427	tRNA (cytosine) methyltransferase activity	11	7	GO:0008757, GO:0008175	S-adenosylmethionine-dependent methyltransferase activity, tRNA methyltransferase activity
4	GO:0017046	peptide hormone binding	11	7	GO:0042277, GO:0042562	peptide binding, hormone binding
6	GO:0051745	4-hydroxy-3-methylbut-2-en-1-yl diphosphate reductase activity	7	7	GO:0016726	oxidoreductase activity, acting on CH or CH2 groups, NAD or NADP as acceptor
4	GO:0031626	beta-endorphin binding	7	7	GO:0042277, GO:0042165	peptide binding, neurotransmitter binding
7	GO:0008475	procollagen-lysine 5-dioxygenase activity	7	7	GO:0070815	peptidyl-lysine 5-dioxygenase activity
7	GO:0003827	alpha-1,3-mannosylglycoprotein 2-beta-N-acetylglucosaminyltransferase activity	7	7	GO:0008375	acetylglucosaminyltransferase activity
5	GO:0033749	histone demethylase activity (H4-R3 specific)	7	7	GO:0032452	histone demethylase activity
8	GO:0004435	phosphatidylinositol phospholipase C activity	7	7	GO:0004629	phospholipase C activity
6	GO:0004743	pyruvate kinase activity	7	7	GO:0016301, GO:0016773	kinase activity, phosphotransferase activity, alcohol group as acceptor
6	GO:0050815	phosphoserine binding	7	7	GO:0045309, GO:0016597	protein phosphorylated amino acid binding, amino acid binding
8	GO:0016208	AMP binding	7	7	GO:0043169, GO:0032559, GO:0043168, GO:0032550	cation binding, adenyl ribonucleotide binding, anion binding, purine ribonucleoside binding
7	GO:0005080	protein kinase C binding	7	7	GO:0019901	protein kinase binding
8	GO:0035259	glucocorticoid receptor binding	7	7	GO:0035258	steroid hormone receptor binding
5	GO:0016708	oxidoreductase activity, acting on paired donors, with incorporation or reduction of molecular oxygen, NAD(P)H as one donor, and incorporation of two atoms of oxygen into one donor	9	7	GO:0016705, GO:0051213	oxidoreductase activity, acting on paired donors, with incorporation or reduction of molecular oxygen, dioxygenase activity
5	GO:0004802	transketolase activity	7	7	GO:0016744	transferase activity, transferring aldehyde or ketonic groups
7	GO:0000234	phosphoethanolamine N-methyltransferase activity	7	7	GO:0008757, GO:0008170	S-adenosylmethionine-dependent methyltransferase activity, N-methyltransferase activity
8	GO:0072349	modified amino acid transmembrane transporter activity	12	6.96	GO:0015171	amino acid transmembrane transporter activity
3	GO:0015459	potassium channel regulator activity	8	6.8	GO:0016247	channel regulator activity
3	GO:0017080	sodium channel regulator activity	8	6.8	GO:0016247	channel regulator activity
11	GO:0043142	single-stranded DNA-dependent ATPase activity	8	6.8	GO:0008094	DNA-dependent ATPase activity
5	GO:0051427	hormone receptor binding	22	6.77	GO:0005102	receptor binding
5	GO:0016652	oxidoreductase activity, acting on NAD(P)H, NAD(P) as acceptor	14	6.68	GO:0016651	oxidoreductase activity, acting on NAD(P)H
7	GO:0015301	anion:anion antiporter activity	11	6.6	GO:0008509, GO:0015297	anion transmembrane transporter activity, antiporter activity
4	GO:0019209	kinase activator activity	11	6.6	GO:0008047, GO:0019207	enzyme activator activity, kinase regulator activity
5	GO:0016681	oxidoreductase activity, acting on diphenols and related substances as donors, cytochrome as acceptor	11	6.6	GO:0016679	oxidoreductase activity, acting on diphenols and related substances as donors
7	GO:0003933	GTP cyclohydrolase activity	11	6.6	GO:0019238	cyclohydrolase activity
6	GO:0009008	DNA-methyltransferase activity	11	6.6	GO:0008168	methyltransferase activity
5	GO:0015198	oligopeptide transporter activity	16	6.6	GO:0015197	peptide transporter activity
4	GO:0051185	coenzyme transporter activity	11	6.6	GO:0051184	cofactor transporter activity
7	GO:0016453	C-acetyltransferase activity	11	6.6	GO:0016408, GO:0016407	C-acyltransferase activity, acetyltransferase activity
8	GO:0009931	calcium-dependent protein serine/threonine kinase activity	9	6.6	GO:0010857, GO:0004674	calcium-dependent protein kinase activity, protein serine/threonine kinase activity
5	GO:0016743	carboxyl- or carbamoyltransferase activity	11	6.6	GO:0016741	transferase activity, transferring one-carbon groups
5	GO:0051003	ligase activity, forming nitrogen-metal bonds, forming coordination complexes	7	6.6	GO:0051002	ligase activity, forming nitrogen-metal bonds
9	GO:0015278	calcium-release channel activity	8	6.4	GO:0005262, GO:0015276	calcium channel activity, ligand-gated ion channel activity
5	GO:0016899	oxidoreductase activity, acting on the CH-OH group of donors, oxygen as acceptor	9	6.36	GO:0016614	oxidoreductase activity, acting on CH-OH group of donors
6	GO:0004368	glycerol-3-phosphate dehydrogenase activity	7	6.36	GO:0016901	oxidoreductase activity, acting on the CH-OH group of donors, quinone or similar compound as acceptor
5	GO:0016713	oxidoreductase activity, acting on paired donors, with incorporation or reduction of molecular oxygen, reduced iron-sulfur protein as one donor, and incorporation of one atom of oxygen	8	6.2	GO:0016705, GO:0004497	oxidoreductase activity, acting on paired donors, with incorporation or reduction of molecular oxygen, monooxygenase activity
5	GO:0015203	polyamine transmembrane transporter activity	10	6.12	GO:0022891	substrate-specific transmembrane transporter activity
5	GO:0001067	regulatory region nucleic acid binding	23	6.01	GO:0003676	nucleic acid binding
5	GO:0001786	phosphatidylserine binding	6	6	GO:0005543, GO:0072341	phospholipid binding, modified amino acid binding
7	GO:0004595	pantetheine-phosphate adenylyltransferase activity	6	6	GO:0070566	adenylyltransferase activity
6	GO:0004488	methylenetetrahydrofolate dehydrogenase (NADP+) activity	6	6	GO:0016646	oxidoreductase activity, acting on the CH-NH group of donors, NAD or NADP as acceptor
6	GO:0019964	interferon-gamma binding	6	6	GO:0019961	interferon binding
6	GO:0000095	S-adenosyl-L-methionine transmembrane transporter activity	6	6	GO:1901682, GO:0051185, GO:0015211, GO:0072349	sulfur compound transmembrane transporter activity, coenzyme transporter activity, purine nucleoside transmembrane transporter activity, modified amino acid transmembrane transporter activity
7	GO:0050236	pyridoxine:NADP 4-dehydrogenase activity	6	6	GO:0004033	aldo-keto reductase (NADP) activity
6	GO:0004416	hydroxyacylglutathione hydrolase activity	6	6	GO:0016790	thiolester hydrolase activity
5	GO:0004637	phosphoribosylamine-glycine ligase activity	6	6	GO:0016879	ligase activity, forming carbon-nitrogen bonds
6	GO:0003854	3-beta-hydroxy-delta5-steroid dehydrogenase activity	6	6	GO:0033764	steroid dehydrogenase activity, acting on the CH-OH group of donors, NAD or NADP as acceptor
9	GO:0016314	phosphatidylinositol-3,4,5-trisphosphate 3-phosphatase activity	6	6	GO:0034594	phosphatidylinositol trisphosphate phosphatase activity
8	GO:0004001	adenosine kinase activity	6	6	GO:0019206	nucleoside kinase activity
5	GO:0016774	phosphotransferase activity, carboxyl group as acceptor	9	6	GO:0016772	transferase activity, transferring phosphorus-containing groups
6	GO:0004165	dodecenoyl-CoA delta-isomerase activity	6	6	GO:0016863	intramolecular oxidoreductase activity, transposing C=C bonds
7	GO:0032129	histone deacetylase activity (H3-K9 specific)	10	6	GO:0004407	histone deacetylase activity
7	GO:0004549	tRNA-specific ribonuclease activity	10	6	GO:0004540	ribonuclease activity
5	GO:0022885	bacteriocin transmembrane transporter activity	6	6	GO:0042887, GO:0015450, GO:0015197	amide transmembrane transporter activity, P-P-bond-hydrolysis-driven protein transmembrane transporter activity, peptide transporter activity
6	GO:0008810	cellulase activity	6	6	GO:0004553	hydrolase activity, hydrolyzing O-glycosyl compounds
8	GO:0016429	tRNA (adenine-N1-)-methyltransferase activity	6	6	GO:0016426	tRNA (adenine) methyltransferase activity
8	GO:0050681	androgen receptor binding	6	6	GO:0035258	steroid hormone receptor binding
4	GO:0046422	violaxanthin de-epoxidase activity	6	6	GO:0016491	oxidoreductase activity
6	GO:0043522	leucine zipper domain binding	6	6	GO:0030275	LRR domain binding
6	GO:0050221	prostaglandin-E2 9-reductase activity	6	6	GO:0016616	oxidoreductase activity, acting on the CH-OH group of donors, NAD or NADP as acceptor
4	GO:0030276	clathrin binding	6	6	GO:0005515	protein binding
7	GO:0019789	SUMO ligase activity	6	6	GO:0019787	small conjugating protein ligase activity
6	GO:0004070	aspartate carbamoyltransferase activity	6	6	GO:0016743	carboxyl- or carbamoyltransferase activity
6	GO:0015020	glucuronosyltransferase activity	8	6	GO:0016758, GO:0008194	transferase activity, transferring hexosyl groups, UDP-glycosyltransferase activity
7	GO:0004379	glycylpeptide N-tetradecanoyltransferase activity	6	6	GO:0019107, GO:0016410	myristoyltransferase activity, N-acyltransferase activity
10	GO:0009378	four-way junction helicase activity	6	6	GO:0003678	DNA helicase activity
6	GO:0047939	L-glucuronate reductase activity	6	6	GO:0016616	oxidoreductase activity, acting on the CH-OH group of donors, NAD or NADP as acceptor
7	GO:0008466	glycogenin glucosyltransferase activity	6	6	GO:0035251	UDP-glucosyltransferase activity
7	GO:0004430	1-phosphatidylinositol 4-kinase activity	6	6	GO:0052742	phosphatidylinositol kinase activity
7	GO:0004450	isocitrate dehydrogenase (NADP+) activity	6	6	GO:0004448	isocitrate dehydrogenase activity
7	GO:0004819	glutamine-tRNA ligase activity	6	6	GO:0004812	aminoacyl-tRNA ligase activity
7	GO:0047631	ADP-ribose diphosphatase activity	6	6	GO:0016462	pyrophosphatase activity
7	GO:0051721	protein phosphatase 2A binding	6	6	GO:0019903	protein phosphatase binding
6	GO:0004499	N,N-dimethylaniline monooxygenase activity	6	6	GO:0016709	oxidoreductase activity, acting on paired donors, with incorporation or reduction of molecular oxygen, NAD(P)H as one donor, and incorporation of one atom of oxygen
6	GO:0003989	acetyl-CoA carboxylase activity	6	6	GO:0016421	CoA carboxylase activity
7	GO:0004828	serine-tRNA ligase activity	6	6	GO:0004812	aminoacyl-tRNA ligase activity
8	GO:0015415	phosphate ion transmembrane-transporting ATPase activity	6	6	GO:0043225, GO:0015114	anion transmembrane-transporting ATPase activity, phosphate ion transmembrane transporter activity
6	GO:0004794	L-threonine ammonia-lyase activity	6	6	GO:0016841	ammonia-lyase activity
6	GO:0003958	NADPH-hemoprotein reductase activity	6	6	GO:0016653	oxidoreductase activity, acting on NAD(P)H, heme protein as acceptor
8	GO:0008881	glutamate racemase activity	6	6	GO:0047661	amino-acid racemase activity
5	GO:0030295	protein kinase activator activity	8	6	GO:0019209, GO:0019887	kinase activator activity, protein kinase regulator activity
4	GO:0032767	copper-dependent protein binding	6	6	GO:0005515	protein binding
6	GO:0004040	amidase activity	6	6	GO:0016811	hydrolase activity, acting on carbon-nitrogen (but not peptide) bonds, in linear amides
5	GO:0008686	3,4-dihydroxy-2-butanone-4-phosphate synthase activity	6	6	GO:0016830	carbon-carbon lyase activity
8	GO:0004694	eukaryotic translation initiation factor 2alpha kinase activity	6	6	GO:0004674	protein serine/threonine kinase activity
7	GO:0004306	ethanolamine-phosphate cytidylyltransferase activity	6	6	GO:0070567	cytidylyltransferase activity
9	GO:0004698	calcium-dependent protein kinase C activity	6	6	GO:0009931, GO:0004697	calcium-dependent protein serine/threonine kinase activity, protein kinase C activity
7	GO:0004035	alkaline phosphatase activity	6	6	GO:0016791	phosphatase activity
6	GO:0008465	glycerate dehydrogenase activity	6	6	GO:0016616	oxidoreductase activity, acting on the CH-OH group of donors, NAD or NADP as acceptor
8	GO:0004526	ribonuclease P activity	6	6	GO:0004549, GO:0016891	tRNA-specific ribonuclease activity, endoribonuclease activity, producing 5'-phosphomonoesters
6	GO:0042903	tubulin deacetylase activity	6	6	GO:0033558, GO:0016811	protein deacetylase activity, hydrolase activity, acting on carbon-nitrogen (but not peptide) bonds, in linear amides
6	GO:0071992	phytochelatin transmembrane transporter activity	6	6	GO:0042887, GO:0071991	amide transmembrane transporter activity, phytochelatin transporter activity
4	GO:0005542	folic acid binding	6	6	GO:1901363, GO:0019842, GO:0097159, GO:0072341	heterocyclic compound binding, vitamin binding, organic cyclic compound binding, modified amino acid binding
8	GO:0003846	2-acylglycerol O-acyltransferase activity	6	6	GO:0016411	acylglycerol O-acyltransferase activity
4	GO:0001968	fibronectin binding	6	6	GO:0005515	protein binding
6	GO:0016211	ammonia ligase activity	10	6	GO:0016880	acid-ammonia (or amide) ligase activity
6	GO:0004160	dihydroxy-acid dehydratase activity	6	6	GO:0016836	hydro-lyase activity
6	GO:0016756	glutathione gamma-glutamylcysteinyltransferase activity	6	6	GO:0016755	transferase activity, transferring amino-acyl groups
7	GO:0015038	glutathione disulfide oxidoreductase activity	8	6	GO:0015037	peptide disulfide oxidoreductase activity
6	GO:0004367	glycerol-3-phosphate dehydrogenase [NAD+] activity	6	6	GO:0016616	oxidoreductase activity, acting on the CH-OH group of donors, NAD or NADP as acceptor
5	GO:0034040	lipid-transporting ATPase activity	6	6	GO:0042626, GO:0005319	ATPase activity, coupled to transmembrane movement of substances, lipid transporter activity
6	GO:0008526	phosphatidylinositol transporter activity	6	6	GO:0005548	phospholipid transporter activity
6	GO:0030600	feruloyl esterase activity	6	6	GO:0052689	carboxylic ester hydrolase activity
6	GO:0008442	3-hydroxyisobutyrate dehydrogenase activity	6	6	GO:0016616	oxidoreductase activity, acting on the CH-OH group of donors, NAD or NADP as acceptor
7	GO:0004605	phosphatidate cytidylyltransferase activity	6	6	GO:0070567	cytidylyltransferase activity
3	GO:0051183	vitamin transporter activity	11	5.95	GO:0005215	transporter activity
5	GO:0016635	oxidoreductase activity, acting on the CH-CH group of donors, quinone or related compound as acceptor	7	5.92	GO:0016627	oxidoreductase activity, acting on the CH-CH group of donors
7	GO:0052745	inositol phosphate phosphatase activity	8	5.88	GO:0016791	phosphatase activity
5	GO:0016712	oxidoreductase activity, acting on paired donors, with incorporation or reduction of molecular oxygen, reduced flavin or flavoprotein as one donor, and incorporation of one atom of oxygen	9	5.8	GO:0016705, GO:0004497	oxidoreductase activity, acting on paired donors, with incorporation or reduction of molecular oxygen, monooxygenase activity
4	GO:0008200	ion channel inhibitor activity	7	5.8	GO:0016248	channel inhibitor activity
8	GO:0001012	RNA polymerase II regulatory region DNA binding	7	5.72	GO:0044212	transcription regulatory region DNA binding
8	GO:0034593	phosphatidylinositol bisphosphate phosphatase activity	8	5.6	GO:0052866	phosphatidylinositol phosphate phosphatase activity
6	GO:0004311	farnesyltranstransferase activity	7	5.6	GO:0004659	prenyltransferase activity
6	GO:0008534	oxidized purine nucleobase lesion DNA N-glycosylase activity	6	5.6	GO:0000702, GO:0003906	oxidized base lesion DNA N-glycosylase activity, DNA-(apurinic or apyrimidinic site) lyase activity
6	GO:0008490	arsenite secondary active transmembrane transporter activity	9	5.4	GO:0015291, GO:0015105	secondary active transmembrane transporter activity, arsenite transmembrane transporter activity
6	GO:0070739	protein-glutamic acid ligase activity	9	5.4	GO:0016881	acid-amino acid ligase activity
4	GO:0016721	oxidoreductase activity, acting on superoxide radicals as acceptor	9	5.4	GO:0016491	oxidoreductase activity
3	GO:0042165	neurotransmitter binding	9	5.4	GO:0005488	binding
5	GO:0016723	oxidoreductase activity, oxidizing metal ions, NAD or NADP as acceptor	9	5.4	GO:0016722	oxidoreductase activity, oxidizing metal ions
5	GO:0045309	protein phosphorylated amino acid binding	8	5.4	GO:0051219	phosphoprotein binding
4	GO:0016872	intramolecular lyase activity	7	5.4	GO:0016853	isomerase activity
3	GO:0008641	small protein activating enzyme activity	7	5.4	GO:0003824	catalytic activity
3	GO:0090079	translation regulator activity, nucleic acid binding	9	5.4	GO:0045182, GO:0003676	translation regulator activity, nucleic acid binding
5	GO:0008940	nitrate reductase activity	8	5.4	GO:0016661	oxidoreductase activity, acting on other nitrogenous compounds as donors
5	GO:0004457	lactate dehydrogenase activity	9	5.4	GO:0016614	oxidoreductase activity, acting on CH-OH group of donors
10	GO:0005381	iron ion transmembrane transporter activity	7	5.32	GO:0046915	transition metal ion transmembrane transporter activity
5	GO:0022884	macromolecule transmembrane transporter activity	15	5.26	GO:0022891	substrate-specific transmembrane transporter activity
6	GO:0004645	phosphorylase activity	6	5.2	GO:0016758	transferase activity, transferring hexosyl groups
7	GO:0047617	acyl-CoA hydrolase activity	8	5.2	GO:0016289	CoA hydrolase activity
8	GO:0015666	restriction endodeoxyribonuclease activity	8	5.2	GO:0004520	endodeoxyribonuclease activity
10	GO:0005375	copper ion transmembrane transporter activity	8	5.12	GO:0046915	transition metal ion transmembrane transporter activity
12	GO:0005218	intracellular ligand-gated calcium channel activity	7	5	GO:0015278, GO:0005217	calcium-release channel activity, intracellular ligand-gated ion channel activity
6	GO:0017040	ceramidase activity	7	5	GO:0016811	hydrolase activity, acting on carbon-nitrogen (but not peptide) bonds, in linear amides
4	GO:0000981	sequence-specific DNA binding RNA polymerase II transcription factor activity	7	4.92	GO:0003700	sequence-specific DNA binding transcription factor activity
7	GO:0008028	monocarboxylic acid transmembrane transporter activity	12	4.9	GO:0046943	carboxylic acid transmembrane transporter activity
3	GO:0030371	translation repressor activity	8	4.8	GO:0045182	translation regulator activity
6	GO:0008875	gluconate dehydrogenase activity	8	4.8	GO:0016616	oxidoreductase activity, acting on the CH-OH group of donors, NAD or NADP as acceptor
6	GO:0004448	isocitrate dehydrogenase activity	6	4.8	GO:0016616	oxidoreductase activity, acting on the CH-OH group of donors, NAD or NADP as acceptor
9	GO:0030696	tRNA (m5U54) methyltransferase activity	8	4.8	GO:0016300	tRNA (uracil) methyltransferase activity
6	GO:0016997	alpha-sialidase activity	8	4.8	GO:0004553	hydrolase activity, hydrolyzing O-glycosyl compounds
5	GO:0016726	oxidoreductase activity, acting on CH or CH2 groups, NAD or NADP as acceptor	8	4.8	GO:0016725	oxidoreductase activity, acting on CH or CH2 groups
5	GO:0015125	bile acid transmembrane transporter activity	8	4.8	GO:0008028, GO:0005319	monocarboxylic acid transmembrane transporter activity, lipid transporter activity
7	GO:0034739	histone deacetylase activity (H4-K16 specific)	6	4.8	GO:0004407	histone deacetylase activity
6	GO:0004396	hexokinase activity	8	4.8	GO:0016773, GO:0019200	phosphotransferase activity, alcohol group as acceptor, carbohydrate kinase activity
4	GO:0019210	kinase inhibitor activity	13	4.78	GO:0004857, GO:0019207	enzyme inhibitor activity, kinase regulator activity
5	GO:0008066	glutamate receptor activity	11	4.68	GO:0004888	transmembrane signaling receptor activity
4	GO:0016675	oxidoreductase activity, acting on a heme group of donors	13	4.68	GO:0016491	oxidoreductase activity
6	GO:0015037	peptide disulfide oxidoreductase activity	9	4.6	GO:0015036	disulfide oxidoreductase activity
7	GO:0004376	glycolipid mannosyltransferase activity	6	4.6	GO:0000030	mannosyltransferase activity
6	GO:0036002	pre-mRNA binding	7	4.6	GO:0003723	RNA binding
4	GO:0000996	core DNA-dependent RNA polymerase binding promoter specificity activity	8	4.56	GO:0000990	core RNA polymerase binding transcription factor activity
5	GO:0016657	oxidoreductase activity, acting on NAD(P)H, nitrogenous group as acceptor	6	4.4	GO:0016651	oxidoreductase activity, acting on NAD(P)H
5	GO:0001104	RNA polymerase II transcription cofactor activity	6	4.4	GO:0001076, GO:0003712	RNA polymerase II transcription factor binding transcription factor activity, transcription cofactor activity
6	GO:0000339	RNA cap binding	6	4.4	GO:0003723	RNA binding
8	GO:0015370	solute:sodium symporter activity	9	4.24	GO:0015081, GO:0015294	sodium ion transmembrane transporter activity, solute:cation symporter activity
5	GO:0016842	amidine-lyase activity	6	4.2	GO:0016840	carbon-nitrogen lyase activity
7	GO:0019707	protein-cysteine S-acyltransferase activity	7	4.2	GO:0016417	S-acyltransferase activity
7	GO:0031078	histone deacetylase activity (H3-K14 specific)	7	4.2	GO:0004407	histone deacetylase activity
6	GO:0005343	organic acid:sodium symporter activity	7	4.2	GO:0005342, GO:0015370	organic acid transmembrane transporter activity, solute:sodium symporter activity
10	GO:0043139	5'-3' DNA helicase activity	7	4.2	GO:0003678	DNA helicase activity
8	GO:0034594	phosphatidylinositol trisphosphate phosphatase activity	7	4.2	GO:0052866	phosphatidylinositol phosphate phosphatase activity
5	GO:0016647	oxidoreductase activity, acting on the CH-NH group of donors, oxygen as acceptor	6	4	GO:0016645	oxidoreductase activity, acting on the CH-NH group of donors
8	GO:0048256	flap endonuclease activity	6	4	GO:0004520	endodeoxyribonuclease activity
5	GO:0005372	water transmembrane transporter activity	6	4	GO:0022891	substrate-specific transmembrane transporter activity
6	GO:0008318	protein prenyltransferase activity	7	4	GO:0004659	prenyltransferase activity
4	GO:0008665	2'-phosphotransferase activity	6	4	GO:0016740	transferase activity
8	GO:0015112	nitrate transmembrane transporter activity	6	4	GO:0015103	inorganic anion transmembrane transporter activity
4	GO:0031369	translation initiation factor binding	6	4	GO:0005515	protein binding
7	GO:0016894	endonuclease activity, active with either ribo- or deoxyribonucleic acids and producing 3'-phosphomonoesters	11	3.96	GO:0004519	endonuclease activity
7	GO:0010857	calcium-dependent protein kinase activity	9	3.96	GO:0004672	protein kinase activity
4	GO:0051002	ligase activity, forming nitrogen-metal bonds	7	3.96	GO:0016874	ligase activity
8	GO:0016435	rRNA (guanine) methyltransferase activity	6	3.96	GO:0008649	rRNA methyltransferase activity
8	GO:0015114	phosphate ion transmembrane transporter activity	7	3.96	GO:0015103	inorganic anion transmembrane transporter activity
6	GO:0033293	monocarboxylic acid binding	8	3.95	GO:0031406	carboxylic acid binding
5	GO:0016803	ether hydrolase activity	7	3.94	GO:0016801	hydrolase activity, acting on ether bonds
8	GO:0016300	tRNA (uracil) methyltransferase activity	9	3.88	GO:0008175	tRNA methyltransferase activity
4	GO:0001076	RNA polymerase II transcription factor binding transcription factor activity	8	3.84	GO:0000989	transcription factor binding transcription factor activity
5	GO:0016639	oxidoreductase activity, acting on the CH-NH2 group of donors, NAD or NADP as acceptor	6	3.84	GO:0016638	oxidoreductase activity, acting on the CH-NH2 group of donors
3	GO:0000990	core RNA polymerase binding transcription factor activity	9	3.74	GO:0000988	protein binding transcription factor activity
6	GO:0051723	protein methylesterase activity	6	3.6	GO:0052689	carboxylic ester hydrolase activity
6	GO:0030291	protein serine/threonine kinase inhibitor activity	6	3.6	GO:0004860	protein kinase inhibitor activity
5	GO:0030275	LRR domain binding	6	3.6	GO:0019904	protein domain specific binding
4	GO:0016722	oxidoreductase activity, oxidizing metal ions	10	3.6	GO:0016491	oxidoreductase activity
7	GO:0015142	tricarboxylic acid transmembrane transporter activity	6	3.6	GO:0046943	carboxylic acid transmembrane transporter activity
6	GO:0019107	myristoyltransferase activity	6	3.6	GO:0016747	transferase activity, transferring acyl groups other than amino-acyl groups
8	GO:0034595	phosphatidylinositol phosphate 5-phosphatase activity	6	3.6	GO:0052866	phosphatidylinositol phosphate phosphatase activity
5	GO:0071991	phytochelatin transporter activity	6	3.6	GO:0015197	peptide transporter activity
8	GO:0016892	endoribonuclease activity, producing 3'-phosphomonoesters	6	3.6	GO:0004521, GO:0016894	endoribonuclease activity, endonuclease activity, active with either ribo- or deoxyribonucleic acids and producing 3'-phosphomonoesters
5	GO:0019961	interferon binding	6	3.6	GO:0019955	cytokine binding
3	GO:0016248	channel inhibitor activity	7	3.48	GO:0016247	channel regulator activity
7	GO:0000702	oxidized base lesion DNA N-glycosylase activity	6	3.36	GO:0019104	DNA N-glycosylase activity
2	GO:0045182	translation regulator activity	9	3.24	GO:0003674	molecular_function
8	GO:0000976	transcription regulatory region sequence-specific DNA binding	6	3.12	GO:0043565, GO:0044212	sequence-specific DNA binding, transcription regulatory region DNA binding
10	GO:0005231	excitatory extracellular ligand-gated ion channel activity	6	3.12	GO:0005230	extracellular ligand-gated ion channel activity
4	GO:0016730	oxidoreductase activity, acting on iron-sulfur proteins as donors	8	3.12	GO:0016491	oxidoreductase activity
5	GO:0035254	glutamate receptor binding	7	3	GO:0005102	receptor binding
4	GO:0019955	cytokine binding	7	2.76	GO:0005515	protein binding
4	GO:0016801	hydrolase activity, acting on ether bonds	7	2.36	GO:0016787	hydrolase activity
